# Supplementary material for: Causal speech enhancement using dynamical-weighted loss and attention encoder-decoder recurrent neural network
Source: PLoS One. 2023 May 11;18(5):e0285629. doi: 10.1371/journal.pone.0285629 (PMC10174555; doi:10.1371/journal.pone.0285629)
Supplement: S1 File — (ZIP) [file pone.0285629.s001.zip]

Archive with 402 entries (401 files):
- Wav-5dB/
- Wav-5dB/Data-5dB.xlsx
- Wav-5dB/ratio5_100_clean.wav
- Wav-5dB/ratio5_100_estimated.wav
- Wav-5dB/ratio5_100_ideal.wav
- Wav-5dB/ratio5_100_mixture.wav
- Wav-5dB/ratio5_10_clean.wav
- Wav-5dB/ratio5_10_estimated.wav
- Wav-5dB/ratio5_10_ideal.wav
- Wav-5dB/ratio5_10_mixture.wav
- Wav-5dB/ratio5_11_clean.wav
- Wav-5dB/ratio5_11_estimated.wav
- Wav-5dB/ratio5_11_ideal.wav
- Wav-5dB/ratio5_11_mixture.wav
- Wav-5dB/ratio5_12_clean.wav
- Wav-5dB/ratio5_12_estimated.wav
- Wav-5dB/ratio5_12_ideal.wav
- Wav-5dB/ratio5_12_mixture.wav
- Wav-5dB/ratio5_13_clean.wav
- Wav-5dB/ratio5_13_estimated.wav
- Wav-5dB/ratio5_13_ideal.wav
- Wav-5dB/ratio5_13_mixture.wav
- Wav-5dB/ratio5_14_clean.wav
- Wav-5dB/ratio5_14_estimated.wav
- Wav-5dB/ratio5_14_ideal.wav
- Wav-5dB/ratio5_14_mixture.wav
- Wav-5dB/ratio5_15_clean.wav
- Wav-5dB/ratio5_15_estimated.wav
- Wav-5dB/ratio5_15_ideal.wav
- Wav-5dB/ratio5_15_mixture.wav
- Wav-5dB/ratio5_16_clean.wav
- Wav-5dB/ratio5_16_estimated.wav
- Wav-5dB/ratio5_16_ideal.wav
- Wav-5dB/ratio5_16_mixture.wav
- Wav-5dB/ratio5_17_clean.wav
- Wav-5dB/ratio5_17_estimated.wav
- Wav-5dB/ratio5_17_ideal.wav
- Wav-5dB/ratio5_17_mixture.wav
- Wav-5dB/ratio5_18_clean.wav
- Wav-5dB/ratio5_18_estimated.wav
- Wav-5dB/ratio5_18_ideal.wav
- Wav-5dB/ratio5_18_mixture.wav
- Wav-5dB/ratio5_19_clean.wav
- Wav-5dB/ratio5_19_estimated.wav
- Wav-5dB/ratio5_19_ideal.wav
- Wav-5dB/ratio5_19_mixture.wav
- Wav-5dB/ratio5_1_clean.wav
- Wav-5dB/ratio5_1_estimated.wav
- Wav-5dB/ratio5_1_ideal.wav
- Wav-5dB/ratio5_1_mixture.wav
- Wav-5dB/ratio5_20_clean.wav
- Wav-5dB/ratio5_20_estimated.wav
- Wav-5dB/ratio5_20_ideal.wav
- Wav-5dB/ratio5_20_mixture.wav
- Wav-5dB/ratio5_21_clean.wav
- Wav-5dB/ratio5_21_estimated.wav
- Wav-5dB/ratio5_21_ideal.wav
- Wav-5dB/ratio5_21_mixture.wav
- Wav-5dB/ratio5_22_clean.wav
- Wav-5dB/ratio5_22_estimated.wav
- Wav-5dB/ratio5_22_ideal.wav
- Wav-5dB/ratio5_22_mixture.wav
- Wav-5dB/ratio5_23_clean.wav
- Wav-5dB/ratio5_23_estimated.wav
- Wav-5dB/ratio5_23_ideal.wav
- Wav-5dB/ratio5_23_mixture.wav
- Wav-5dB/ratio5_24_clean.wav
- Wav-5dB/ratio5_24_estimated.wav
- Wav-5dB/ratio5_24_ideal.wav
- Wav-5dB/ratio5_24_mixture.wav
- Wav-5dB/ratio5_25_clean.wav
- Wav-5dB/ratio5_25_estimated.wav
- Wav-5dB/ratio5_25_ideal.wav
- Wav-5dB/ratio5_25_mixture.wav
- Wav-5dB/ratio5_26_clean.wav
- Wav-5dB/ratio5_26_estimated.wav
- Wav-5dB/ratio5_26_ideal.wav
- Wav-5dB/ratio5_26_mixture.wav
- Wav-5dB/ratio5_27_clean.wav
- Wav-5dB/ratio5_27_estimated.wav
- Wav-5dB/ratio5_27_ideal.wav
- Wav-5dB/ratio5_27_mixture.wav
- Wav-5dB/ratio5_28_clean.wav
- Wav-5dB/ratio5_28_estimated.wav
- Wav-5dB/ratio5_28_ideal.wav
- Wav-5dB/ratio5_28_mixture.wav
- Wav-5dB/ratio5_29_clean.wav
- Wav-5dB/ratio5_29_estimated.wav
- Wav-5dB/ratio5_29_ideal.wav
- Wav-5dB/ratio5_29_mixture.wav
- Wav-5dB/ratio5_2_clean.wav
- Wav-5dB/ratio5_2_estimated.wav
- Wav-5dB/ratio5_2_ideal.wav
- Wav-5dB/ratio5_2_mixture.wav
- Wav-5dB/ratio5_30_clean.wav
- Wav-5dB/ratio5_30_estimated.wav
- Wav-5dB/ratio5_30_ideal.wav
- Wav-5dB/ratio5_30_mixture.wav
- Wav-5dB/ratio5_31_clean.wav
- Wav-5dB/ratio5_31_estimated.wav
- Wav-5dB/ratio5_31_ideal.wav
- Wav-5dB/ratio5_31_mixture.wav
- Wav-5dB/ratio5_32_clean.wav
- Wav-5dB/ratio5_32_estimated.wav
- Wav-5dB/ratio5_32_ideal.wav
- Wav-5dB/ratio5_32_mixture.wav
- Wav-5dB/ratio5_33_clean.wav
- Wav-5dB/ratio5_33_estimated.wav
- Wav-5dB/ratio5_33_ideal.wav
- Wav-5dB/ratio5_33_mixture.wav
- Wav-5dB/ratio5_34_clean.wav
- Wav-5dB/ratio5_34_estimated.wav
- Wav-5dB/ratio5_34_ideal.wav
- Wav-5dB/ratio5_34_mixture.wav
- Wav-5dB/ratio5_35_clean.wav
- Wav-5dB/ratio5_35_estimated.wav
- Wav-5dB/ratio5_35_ideal.wav
- Wav-5dB/ratio5_35_mixture.wav
- Wav-5dB/ratio5_36_clean.wav
- Wav-5dB/ratio5_36_estimated.wav
- Wav-5dB/ratio5_36_ideal.wav
- Wav-5dB/ratio5_36_mixture.wav
- Wav-5dB/ratio5_37_clean.wav
- Wav-5dB/ratio5_37_estimated.wav
- Wav-5dB/ratio5_37_ideal.wav
- Wav-5dB/ratio5_37_mixture.wav
- Wav-5dB/ratio5_38_clean.wav
- Wav-5dB/ratio5_38_estimated.wav
- Wav-5dB/ratio5_38_ideal.wav
- Wav-5dB/ratio5_38_mixture.wav
- Wav-5dB/ratio5_39_clean.wav
- Wav-5dB/ratio5_39_estimated.wav
- Wav-5dB/ratio5_39_ideal.wav
- Wav-5dB/ratio5_39_mixture.wav
- Wav-5dB/ratio5_3_clean.wav
- Wav-5dB/ratio5_3_estimated.wav
- Wav-5dB/ratio5_3_ideal.wav
- Wav-5dB/ratio5_3_mixture.wav
- Wav-5dB/ratio5_40_clean.wav
- Wav-5dB/ratio5_40_estimated.wav
- Wav-5dB/ratio5_40_ideal.wav
- Wav-5dB/ratio5_40_mixture.wav
- Wav-5dB/ratio5_41_clean.wav
- Wav-5dB/ratio5_41_estimated.wav
- Wav-5dB/ratio5_41_ideal.wav
- Wav-5dB/ratio5_41_mixture.wav
- Wav-5dB/ratio5_42_clean.wav
- Wav-5dB/ratio5_42_estimated.wav
- Wav-5dB/ratio5_42_ideal.wav
- Wav-5dB/ratio5_42_mixture.wav
- Wav-5dB/ratio5_43_clean.wav
- Wav-5dB/ratio5_43_estimated.wav
- Wav-5dB/ratio5_43_ideal.wav
- Wav-5dB/ratio5_43_mixture.wav
- Wav-5dB/ratio5_44_clean.wav
- Wav-5dB/ratio5_44_estimated.wav
- Wav-5dB/ratio5_44_ideal.wav
- Wav-5dB/ratio5_44_mixture.wav
- Wav-5dB/ratio5_45_clean.wav
- Wav-5dB/ratio5_45_estimated.wav
- Wav-5dB/ratio5_45_ideal.wav
- Wav-5dB/ratio5_45_mixture.wav
- Wav-5dB/ratio5_46_clean.wav
- Wav-5dB/ratio5_46_estimated.wav
- Wav-5dB/ratio5_46_ideal.wav
- Wav-5dB/ratio5_46_mixture.wav
- Wav-5dB/ratio5_47_clean.wav
- Wav-5dB/ratio5_47_estimated.wav
- Wav-5dB/ratio5_47_ideal.wav
- Wav-5dB/ratio5_47_mixture.wav
- Wav-5dB/ratio5_48_clean.wav
- Wav-5dB/ratio5_48_estimated.wav
- Wav-5dB/ratio5_48_ideal.wav
- Wav-5dB/ratio5_48_mixture.wav
- Wav-5dB/ratio5_49_clean.wav
- Wav-5dB/ratio5_49_estimated.wav
- Wav-5dB/ratio5_49_ideal.wav
- Wav-5dB/ratio5_49_mixture.wav
- Wav-5dB/ratio5_4_clean.wav
- Wav-5dB/ratio5_4_estimated.wav
- Wav-5dB/ratio5_4_ideal.wav
- Wav-5dB/ratio5_4_mixture.wav
- Wav-5dB/ratio5_50_clean.wav
- Wav-5dB/ratio5_50_estimated.wav
- Wav-5dB/ratio5_50_ideal.wav
- Wav-5dB/ratio5_50_mixture.wav
- Wav-5dB/ratio5_51_clean.wav
- Wav-5dB/ratio5_51_estimated.wav
- Wav-5dB/ratio5_51_ideal.wav
- Wav-5dB/ratio5_51_mixture.wav
- Wav-5dB/ratio5_52_clean.wav
- Wav-5dB/ratio5_52_estimated.wav
- Wav-5dB/ratio5_52_ideal.wav
- Wav-5dB/ratio5_52_mixture.wav
- Wav-5dB/ratio5_53_clean.wav
- Wav-5dB/ratio5_53_estimated.wav
- Wav-5dB/ratio5_53_ideal.wav
- Wav-5dB/ratio5_53_mixture.wav
- Wav-5dB/ratio5_54_clean.wav
- Wav-5dB/ratio5_54_estimated.wav
- Wav-5dB/ratio5_54_ideal.wav
- Wav-5dB/ratio5_54_mixture.wav
- Wav-5dB/ratio5_55_clean.wav
- Wav-5dB/ratio5_55_estimated.wav
- Wav-5dB/ratio5_55_ideal.wav
- Wav-5dB/ratio5_55_mixture.wav
- Wav-5dB/ratio5_56_clean.wav
- Wav-5dB/ratio5_56_estimated.wav
- Wav-5dB/ratio5_56_ideal.wav
- Wav-5dB/ratio5_56_mixture.wav
- Wav-5dB/ratio5_57_clean.wav
- Wav-5dB/ratio5_57_estimated.wav
- Wav-5dB/ratio5_57_ideal.wav
- Wav-5dB/ratio5_57_mixture.wav
- Wav-5dB/ratio5_58_clean.wav
- Wav-5dB/ratio5_58_estimated.wav
- Wav-5dB/ratio5_58_ideal.wav
- Wav-5dB/ratio5_58_mixture.wav
- Wav-5dB/ratio5_59_clean.wav
- Wav-5dB/ratio5_59_estimated.wav
- Wav-5dB/ratio5_59_ideal.wav
- Wav-5dB/ratio5_59_mixture.wav
- Wav-5dB/ratio5_5_clean.wav
- Wav-5dB/ratio5_5_estimated.wav
- Wav-5dB/ratio5_5_ideal.wav
- Wav-5dB/ratio5_5_mixture.wav
- Wav-5dB/ratio5_60_clean.wav
- Wav-5dB/ratio5_60_estimated.wav
- Wav-5dB/ratio5_60_ideal.wav
- Wav-5dB/ratio5_60_mixture.wav
- Wav-5dB/ratio5_61_clean.wav
- Wav-5dB/ratio5_61_estimated.wav
- Wav-5dB/ratio5_61_ideal.wav
- Wav-5dB/ratio5_61_mixture.wav
- Wav-5dB/ratio5_62_clean.wav
- Wav-5dB/ratio5_62_estimated.wav
- Wav-5dB/ratio5_62_ideal.wav
- Wav-5dB/ratio5_62_mixture.wav
- Wav-5dB/ratio5_63_clean.wav
- Wav-5dB/ratio5_63_estimated.wav
- Wav-5dB/ratio5_63_ideal.wav
- Wav-5dB/ratio5_63_mixture.wav
- Wav-5dB/ratio5_64_clean.wav
- Wav-5dB/ratio5_64_estimated.wav
- Wav-5dB/ratio5_64_ideal.wav
- Wav-5dB/ratio5_64_mixture.wav
- Wav-5dB/ratio5_65_clean.wav
- Wav-5dB/ratio5_65_estimated.wav
- Wav-5dB/ratio5_65_ideal.wav
- Wav-5dB/ratio5_65_mixture.wav
- Wav-5dB/ratio5_66_clean.wav
- Wav-5dB/ratio5_66_estimated.wav
- Wav-5dB/ratio5_66_ideal.wav
- Wav-5dB/ratio5_66_mixture.wav
- Wav-5dB/ratio5_67_clean.wav
- Wav-5dB/ratio5_67_estimated.wav
- Wav-5dB/ratio5_67_ideal.wav
- Wav-5dB/ratio5_67_mixture.wav
- Wav-5dB/ratio5_68_clean.wav
- Wav-5dB/ratio5_68_estimated.wav
- Wav-5dB/ratio5_68_ideal.wav
- Wav-5dB/ratio5_68_mixture.wav
- Wav-5dB/ratio5_69_clean.wav
- Wav-5dB/ratio5_69_estimated.wav
- Wav-5dB/ratio5_69_ideal.wav
- Wav-5dB/ratio5_69_mixture.wav
- Wav-5dB/ratio5_6_clean.wav
- Wav-5dB/ratio5_6_estimated.wav
- Wav-5dB/ratio5_6_ideal.wav
- Wav-5dB/ratio5_6_mixture.wav
- Wav-5dB/ratio5_70_clean.wav
- Wav-5dB/ratio5_70_estimated.wav
- Wav-5dB/ratio5_70_ideal.wav
- Wav-5dB/ratio5_70_mixture.wav
- Wav-5dB/ratio5_71_clean.wav
- Wav-5dB/ratio5_71_estimated.wav
- Wav-5dB/ratio5_71_ideal.wav
- Wav-5dB/ratio5_71_mixture.wav
- Wav-5dB/ratio5_72_clean.wav
- Wav-5dB/ratio5_72_estimated.wav
- Wav-5dB/ratio5_72_ideal.wav
- Wav-5dB/ratio5_72_mixture.wav
- Wav-5dB/ratio5_73_clean.wav
- Wav-5dB/ratio5_73_estimated.wav
- Wav-5dB/ratio5_73_ideal.wav
- Wav-5dB/ratio5_73_mixture.wav
- Wav-5dB/ratio5_74_clean.wav
- Wav-5dB/ratio5_74_estimated.wav
- Wav-5dB/ratio5_74_ideal.wav
- Wav-5dB/ratio5_74_mixture.wav
- Wav-5dB/ratio5_75_clean.wav
- Wav-5dB/ratio5_75_estimated.wav
- Wav-5dB/ratio5_75_ideal.wav
- Wav-5dB/ratio5_75_mixture.wav
- Wav-5dB/ratio5_76_clean.wav
- Wav-5dB/ratio5_76_estimated.wav
- Wav-5dB/ratio5_76_ideal.wav
- Wav-5dB/ratio5_76_mixture.wav
- Wav-5dB/ratio5_77_clean.wav
- Wav-5dB/ratio5_77_estimated.wav
[truncated: 102 more entries]
