# Supplementary material for: Causal speech enhancement using dynamical-weighted loss and attention encoder-decoder recurrent neural network
Source: PLoS One. 2023 May 11;18(5):e0285629. doi: 10.1371/journal.pone.0285629 (PMC10174555; doi:10.1371/journal.pone.0285629)
Supplement: S1 File — (ZIP) [file pone.0285629.s001.zip › Wav-5dB/Data-5dB.xlsx]

## Sheet: Sheet1
noise_cut=0.500000
dB: -5
feat_type:Comp_feat, noise_type:airport
noise cut ratio=0.500000
using airport noise
Mix Test Set, noise_name = airport ######
name=female\test\ftest_0001.wav before_snr=3.985140, using db=-4, after_snr=-4.000000, index_sentence=1
name=female\test\ftest_0002.wav before_snr=4.268721, using db=-4, after_snr=-4.000000, index_sentence=2
name=female\test\ftest_0003.wav before_snr=4.299744, using db=-4, after_snr=-4.000000, index_sentence=3
name=female\test\ftest_0004.wav before_snr=4.669182, using db=-4, after_snr=-4.000000, index_sentence=4
name=female\test\ftest_0005.wav before_snr=4.524610, using db=-4, after_snr=-4.000000, index_sentence=5
name=female\test\ftest_0006.wav before_snr=4.733215, using db=-4, after_snr=-4.000000, index_sentence=6
name=female\test\ftest_0007.wav before_snr=4.464103, using db=-4, after_snr=-4.000000, index_sentence=7
name=female\test\ftest_0008.wav before_snr=4.427361, using db=-4, after_snr=-4.000000, index_sentence=8
name=female\test\ftest_0009.wav before_snr=4.141912, using db=-4, after_snr=-4.000000, index_sentence=9
name=female\test\ftest_0010.wav before_snr=4.605230, using db=-4, after_snr=-4.000000, index_sentence=10
name=female\test\ftest_0011.wav before_snr=4.315653, using db=-4, after_snr=-4.000000, index_sentence=11
name=female\test\ftest_0012.wav before_snr=4.195405, using db=-4, after_snr=-4.000000, index_sentence=12
name=female\test\ftest_0013.wav before_snr=4.785739, using db=-4, after_snr=-4.000000, index_sentence=13
name=female\test\ftest_0014.wav before_snr=4.238068, using db=-4, after_snr=-4.000000, index_sentence=14
name=female\test\ftest_0015.wav before_snr=4.258288, using db=-4, after_snr=-4.000000, index_sentence=15
name=female\test\ftest_0016.wav before_snr=4.176688, using db=-4, after_snr=-4.000000, index_sentence=16
name=female\test\ftest_0017.wav before_snr=4.266130, using db=-4, after_snr=-4.000000, index_sentence=17
name=female\test\ftest_0018.wav before_snr=4.353420, using db=-4, after_snr=-4.000000, index_sentence=18
name=female\test\ftest_0019.wav before_snr=4.628282, using db=-4, after_snr=-4.000000, index_sentence=19
name=female\test\ftest_0020.wav before_snr=4.413474, using db=-4, after_snr=-4.000000, index_sentence=20
name=female\test\ftest_0021.wav before_snr=4.437054, using db=-4, after_snr=-4.000000, index_sentence=21
name=female\test\ftest_0022.wav before_snr=4.093109, using db=-4, after_snr=-4.000000, index_sentence=22
name=female\test\ftest_0023.wav before_snr=4.352614, using db=-4, after_snr=-4.000000, index_sentence=23
name=female\test\ftest_0024.wav before_snr=4.189983, using db=-4, after_snr=-4.000000, index_sentence=24
name=female\test\ftest_0025.wav before_snr=4.155058, using db=-4, after_snr=-4.000000, index_sentence=25
name=female\test\ftest_0026.wav before_snr=4.681725, using db=-4, after_snr=-4.000000, index_sentence=26
name=female\test\ftest_0027.wav before_snr=4.066715, using db=-4, after_snr=-4.000000, index_sentence=27
name=female\test\ftest_0028.wav before_snr=4.275033, using db=-4, after_snr=-4.000000, index_sentence=28
name=female\test\ftest_0029.wav before_snr=4.790114, using db=-4, after_snr=-4.000000, index_sentence=29
name=female\test\ftest_0030.wav before_snr=4.370083, using db=-4, after_snr=-4.000000, index_sentence=30
name=female\test\ftest_0031.wav before_snr=4.653659, using db=-4, after_snr=-4.000000, index_sentence=31
name=female\test\ftest_0032.wav before_snr=3.763002, using db=-4, after_snr=-4.000000, index_sentence=32
name=female\test\ftest_0033.wav before_snr=3.706962, using db=-4, after_snr=-4.000000, index_sentence=33
name=female\test\ftest_0034.wav before_snr=4.318203, using db=-4, after_snr=-4.000000, index_sentence=34
name=female\test\ftest_0035.wav before_snr=4.291622, using db=-4, after_snr=-4.000000, index_sentence=35
name=female\test\ftest_0036.wav before_snr=4.248269, using db=-4, after_snr=-4.000000, index_sentence=36
name=female\test\ftest_0037.wav before_snr=4.381439, using db=-4, after_snr=-4.000000, index_sentence=37
name=female\test\ftest_0038.wav before_snr=4.609127, using db=-4, after_snr=-4.000000, index_sentence=38
name=female\test\ftest_0039.wav before_snr=3.970242, using db=-4, after_snr=-4.000000, index_sentence=39
name=female\test\ftest_0040.wav before_snr=3.764958, using db=-4, after_snr=-4.000000, index_sentence=40
name=female\test\ftest_0041.wav before_snr=4.357458, using db=-4, after_snr=-4.000000, index_sentence=41
name=female\test\ftest_0042.wav before_snr=4.241493, using db=-4, after_snr=-4.000000, index_sentence=42
name=female\test\ftest_0043.wav before_snr=4.316026, using db=-4, after_snr=-4.000000, index_sentence=43
name=female\test\ftest_0044.wav before_snr=4.228666, using db=-4, after_snr=-4.000000, index_sentence=44
name=female\test\ftest_0045.wav before_snr=4.024704, using db=-4, after_snr=-4.000000, index_sentence=45
name=female\test\ftest_0046.wav before_snr=4.274238, using db=-4, after_snr=-4.000000, index_sentence=46
name=female\test\ftest_0047.wav before_snr=4.800936, using db=-4, after_snr=-4.000000, index_sentence=47
name=female\test\ftest_0048.wav before_snr=4.454589, using db=-4, after_snr=-4.000000, index_sentence=48
name=female\test\ftest_0049.wav before_snr=4.397305, using db=-4, after_snr=-4.000000, index_sentence=49
name=female\test\ftest_0050.wav before_snr=4.657140, using db=-4, after_snr=-4.000000, index_sentence=50
name=female\test\ftest_0051.wav before_snr=3.952880, using db=-4, after_snr=-4.000000, index_sentence=51
name=female\test\ftest_0052.wav before_snr=4.624876, using db=-4, after_snr=-4.000000, index_sentence=52
name=female\test\ftest_0053.wav before_snr=4.356953, using db=-4, after_snr=-4.000000, index_sentence=53
name=female\test\ftest_0054.wav before_snr=4.275101, using db=-4, after_snr=-4.000000, index_sentence=54
name=female\test\ftest_0055.wav before_snr=3.985828, using db=-4, after_snr=-4.000000, index_sentence=55
name=female\test\ftest_0056.wav before_snr=4.548618, using db=-4, after_snr=-4.000000, index_sentence=56
name=female\test\ftest_0057.wav before_snr=4.390029, using db=-4, after_snr=-4.000000, index_sentence=57
name=female\test\ftest_0058.wav before_snr=5.133395, using db=-4, after_snr=-4.000000, index_sentence=58
name=female\test\ftest_0059.wav before_snr=4.025321, using db=-4, after_snr=-4.000000, index_sentence=59
name=female\test\ftest_0060.wav before_snr=4.510218, using db=-4, after_snr=-4.000000, index_sentence=60
name=female\test\ftest_0061.wav before_snr=4.320708, using db=-4, after_snr=-4.000000, index_sentence=61
name=female\test\ftest_0062.wav before_snr=4.170027, using db=-4, after_snr=-4.000000, index_sentence=62
name=female\test\ftest_0063.wav before_snr=4.493614, using db=-4, after_snr=-4.000000, index_sentence=63
name=female\test\ftest_0064.wav before_snr=3.575953, using db=-4, after_snr=-4.000000, index_sentence=64
name=female\test\ftest_0065.wav before_snr=3.643210, using db=-4, after_snr=-4.000000, index_sentence=65
name=female\test\ftest_0066.wav before_snr=4.703376, using db=-4, after_snr=-4.000000, index_sentence=66
name=female\test\ftest_0067.wav before_snr=4.002667, using db=-4, after_snr=-4.000000, index_sentence=67
name=female\test\ftest_0068.wav before_snr=4.499378, using db=-4, after_snr=-4.000000, index_sentence=68
name=female\test\ftest_0069.wav before_snr=3.640239, using db=-4, after_snr=-4.000000, index_sentence=69
name=female\test\ftest_0070.wav before_snr=3.899866, using db=-4, after_snr=-4.000000, index_sentence=70
name=female\test\ftest_0071.wav before_snr=4.265900, using db=-4, after_snr=-4.000000, index_sentence=71
name=female\test\ftest_0072.wav before_snr=3.970760, using db=-4, after_snr=-4.000000, index_sentence=72
name=female\test\ftest_0073.wav before_snr=4.542776, using db=-4, after_snr=-4.000000, index_sentence=73
name=female\test\ftest_0074.wav before_snr=4.437670, using db=-4, after_snr=-4.000000, index_sentence=74
name=female\test\ftest_0075.wav before_snr=4.812439, using db=-4, after_snr=-4.000000, index_sentence=75
name=female\test\ftest_0076.wav before_snr=4.027358, using db=-4, after_snr=-4.000000, index_sentence=76
name=female\test\ftest_0077.wav before_snr=4.120545, using db=-4, after_snr=-4.000000, index_sentence=77
name=female\test\ftest_0078.wav before_snr=4.138514, using db=-4, after_snr=-4.000000, index_sentence=78
name=female\test\ftest_0079.wav before_snr=4.743958, using db=-4, after_snr=-4.000000, index_sentence=79
name=female\test\ftest_0080.wav before_snr=4.275584, using db=-4, after_snr=-4.000000, index_sentence=80
name=female\test\ftest_0081.wav before_snr=4.230682, using db=-4, after_snr=-4.000000, index_sentence=81
name=female\test\ftest_0082.wav before_snr=4.601103, using db=-4, after_snr=-4.000000, index_sentence=82
name=female\test\ftest_0083.wav before_snr=4.519424, using db=-4, after_snr=-4.000000, index_sentence=83
name=female\test\ftest_0084.wav before_snr=4.329732, using db=-4, after_snr=-4.000000, index_sentence=84
name=female\test\ftest_0085.wav before_snr=4.481489, using db=-4, after_snr=-4.000000, index_sentence=85
name=female\test\ftest_0086.wav before_snr=4.285616, using db=-4, after_snr=-4.000000, index_sentence=86
name=female\test\ftest_0087.wav before_snr=3.674790, using db=-4, after_snr=-4.000000, index_sentence=87
name=female\test\ftest_0088.wav before_snr=4.242042, using db=-4, after_snr=-4.000000, index_sentence=88
name=female\test\ftest_0089.wav before_snr=4.527816, using db=-4, after_snr=-4.000000, index_sentence=89
name=female\test\ftest_0090.wav before_snr=4.342830, using db=-4, after_snr=-4.000000, index_sentence=90
name=female\test\ftest_0091.wav before_snr=4.731852, using db=-4, after_snr=-4.000000, index_sentence=91
name=female\test\ftest_0092.wav before_snr=4.259557, using db=-4, after_snr=-4.000000, index_sentence=92
name=female\test\ftest_0093.wav before_snr=4.225814, using db=-4, after_snr=-4.000000, index_sentence=93
name=female\test\ftest_0094.wav before_snr=3.907425, using db=-4, after_snr=-4.000000, index_sentence=94
name=female\test\ftest_0095.wav before_snr=4.752130, using db=-4, after_snr=-4.000000, index_sentence=95
name=female\test\ftest_0096.wav before_snr=4.586670, using db=-4, after_snr=-4.000000, index_sentence=96
name=female\test\ftest_0097.wav before_snr=4.260476, using db=-4, after_snr=-4.000000, index_sentence=97
name=female\test\ftest_0098.wav before_snr=4.684385, using db=-4, after_snr=-4.000000, index_sentence=98
name=female\test\ftest_0099.wav before_snr=4.279144, using db=-4, after_snr=-4.000000, index_sentence=99
name=female\test\ftest_0100.wav before_snr=4.837159, using db=-4, after_snr=-4.000000, index_sentence=100
name=female\train\ftrain_0001.wav before_snr=4.614205, using db=-4, after_snr=-4.000000, index_sentence=1 var_ind=1 store_ind=1
name=female\train\ftrain_0002.wav before_snr=4.136438, using db=-4, after_snr=-4.000000, index_sentence=2 var_ind=1 store_ind=2
name=female\train\ftrain_0003.wav before_snr=3.992154, using db=-4, after_snr=-4.000000, index_sentence=3 var_ind=1 store_ind=3
name=female\train\ftrain_0004.wav before_snr=3.783858, using db=-4, after_snr=-4.000000, index_sentence=4 var_ind=1 store_ind=4
name=female\train\ftrain_0005.wav before_snr=4.213378, using db=-4, after_snr=-4.000000, index_sentence=5 var_ind=1 store_ind=5
name=female\train\ftrain_0006.wav before_snr=4.529514, using db=-4, after_snr=-4.000000, index_sentence=6 var_ind=1 store_ind=6
name=female\train\ftrain_0007.wav before_snr=4.610385, using db=-4, after_snr=-4.000000, index_sentence=7 var_ind=1 store_ind=7
name=female\train\ftrain_0008.wav before_snr=4.398521, using db=-4, after_snr=-4.000000, index_sentence=8 var_ind=1 store_ind=8
name=female\train\ftrain_0009.wav before_snr=4.220193, using db=-4, after_snr=-4.000000, index_sentence=9 var_ind=1 store_ind=9
name=female\train\ftrain_0010.wav before_snr=4.752825, using db=-4, after_snr=-4.000000, index_sentence=10 var_ind=1 store_ind=10
name=female\train\ftrain_0011.wav before_snr=3.817005, using db=-4, after_snr=-4.000000, index_sentence=11 var_ind=1 store_ind=11
name=female\train\ftrain_0012.wav before_snr=4.444409, using db=-4, after_snr=-4.000000, index_sentence=12 var_ind=1 store_ind=12
name=female\train\ftrain_0013.wav before_snr=4.658153, using db=-4, after_snr=-4.000000, index_sentence=13 var_ind=1 store_ind=13
name=female\train\ftrain_0014.wav before_snr=4.483884, using db=-4, after_snr=-4.000000, index_sentence=14 var_ind=1 store_ind=14
name=female\train\ftrain_0015.wav before_snr=4.537868, using db=-4, after_snr=-4.000000, index_sentence=15 var_ind=1 store_ind=15
name=female\train\ftrain_0016.wav before_snr=4.715367, using db=-4, after_snr=-4.000000, index_sentence=16 var_ind=1 store_ind=16
name=female\train\ftrain_0017.wav before_snr=4.677382, using db=-4, after_snr=-4.000000, index_sentence=17 var_ind=1 store_ind=17
name=female\train\ftrain_0018.wav before_snr=4.360526, using db=-4, after_snr=-4.000000, index_sentence=18 var_ind=1 store_ind=18
name=female\train\ftrain_0019.wav before_snr=4.367670, using db=-4, after_snr=-4.000000, index_sentence=19 var_ind=1 store_ind=19
name=female\train\ftrain_0020.wav before_snr=4.188073, using db=-4, after_snr=-4.000000, index_sentence=20 var_ind=1 store_ind=20
name=female\train\ftrain_0021.wav before_snr=3.987055, using db=-4, after_snr=-4.000000, index_sentence=21 var_ind=1 store_ind=21
name=female\train\ftrain_0022.wav before_snr=4.734997, using db=-4, after_snr=-4.000000, index_sentence=22 var_ind=1 store_ind=22
name=female\train\ftrain_0023.wav before_snr=3.796683, using db=-4, after_snr=-4.000000, index_sentence=23 var_ind=1 store_ind=23
name=female\train\ftrain_0024.wav before_snr=4.378682, using db=-4, after_snr=-4.000000, index_sentence=24 var_ind=1 store_ind=24
name=female\train\ftrain_0025.wav before_snr=4.291602, using db=-4, after_snr=-4.000000, index_sentence=25 var_ind=1 store_ind=25
name=female\train\ftrain_0026.wav before_snr=4.783670, using db=-4, after_snr=-4.000000, index_sentence=26 var_ind=1 store_ind=26
name=female\train\ftrain_0027.wav before_snr=4.209796, using db=-4, after_snr=-4.000000, index_sentence=27 var_ind=1 store_ind=27
name=female\train\ftrain_0028.wav before_snr=4.354018, using db=-4, after_snr=-4.000000, index_sentence=28 var_ind=1 store_ind=28
name=female\train\ftrain_0029.wav before_snr=3.829768, using db=-4, after_snr=-4.000000, index_sentence=29 var_ind=1 store_ind=29
name=female\train\ftrain_0030.wav before_snr=4.137537, using db=-4, after_snr=-4.000000, index_sentence=30 var_ind=1 store_ind=30
name=female\train\ftrain_0031.wav before_snr=3.750013, using db=-4, after_snr=-4.000000, index_sentence=31 var_ind=1 store_ind=31
name=female\train\ftrain_0032.wav before_snr=4.395286, using db=-4, after_snr=-4.000000, index_sentence=32 var_ind=1 store_ind=32
name=female\train\ftrain_0033.wav before_snr=4.744173, using db=-4, after_snr=-4.000000, index_sentence=33 var_ind=1 store_ind=33
name=female\train\ftrain_0034.wav before_snr=4.142327, using db=-4, after_snr=-4.000000, index_sentence=34 var_ind=1 store_ind=34
name=female\train\ftrain_0035.wav before_snr=3.699249, using db=-4, after_snr=-4.000000, index_sentence=35 var_ind=1 store_ind=35
name=female\train\ftrain_0036.wav before_snr=4.396932, using db=-4, after_snr=-4.000000, index_sentence=36 var_ind=1 store_ind=36
name=female\train\ftrain_0037.wav before_snr=4.311643, using db=-4, after_snr=-4.000000, index_sentence=37 var_ind=1 store_ind=37
name=female\train\ftrain_0038.wav before_snr=4.754654, using db=-4, after_snr=-4.000000, index_sentence=38 var_ind=1 store_ind=38
name=female\train\ftrain_0039.wav before_snr=3.934058, using db=-4, after_snr=-4.000000, index_sentence=39 var_ind=1 store_ind=39
name=female\train\ftrain_0040.wav before_snr=4.758744, using db=-4, after_snr=-4.000000, index_sentence=40 var_ind=1 store_ind=40
name=female\train\ftrain_0041.wav before_snr=4.360970, using db=-4, after_snr=-4.000000, index_sentence=41 var_ind=1 store_ind=41
name=female\train\ftrain_0042.wav before_snr=4.577010, using db=-4, after_snr=-4.000000, index_sentence=42 var_ind=1 store_ind=42
name=female\train\ftrain_0043.wav before_snr=4.294913, using db=-4, after_snr=-4.000000, index_sentence=43 var_ind=1 store_ind=43
name=female\train\ftrain_0044.wav before_snr=4.644093, using db=-4, after_snr=-4.000000, index_sentence=44 var_ind=1 store_ind=44
name=female\train\ftrain_0045.wav before_snr=4.229592, using db=-4, after_snr=-4.000000, index_sentence=45 var_ind=1 store_ind=45
name=female\train\ftrain_0046.wav before_snr=4.266945, using db=-4, after_snr=-4.000000, index_sentence=46 var_ind=1 store_ind=46
name=female\train\ftrain_0047.wav before_snr=4.784005, using db=-4, after_snr=-4.000000, index_sentence=47 var_ind=1 store_ind=47
name=female\train\ftrain_0048.wav before_snr=4.447437, using db=-4, after_snr=-4.000000, index_sentence=48 var_ind=1 store_ind=48
name=female\train\ftrain_0049.wav before_snr=4.689458, using db=-4, after_snr=-4.000000, index_sentence=49 var_ind=1 store_ind=49
name=female\train\ftrain_0050.wav before_snr=4.273529, using db=-4, after_snr=-4.000000, index_sentence=50 var_ind=1 store_ind=50
name=female\train\ftrain_0051.wav before_snr=4.720638, using db=-4, after_snr=-4.000000, index_sentence=51 var_ind=1 store_ind=51
name=female\train\ftrain_0052.wav before_snr=4.233058, using db=-4, after_snr=-4.000000, index_sentence=52 var_ind=1 store_ind=52
name=female\train\ftrain_0053.wav before_snr=4.372449, using db=-4, after_snr=-4.000000, index_sentence=53 var_ind=1 store_ind=53
name=female\train\ftrain_0054.wav before_snr=4.223590, using db=-4, after_snr=-4.000000, index_sentence=54 var_ind=1 store_ind=54
name=female\train\ftrain_0055.wav before_snr=4.362020, using db=-4, after_snr=-4.000000, index_sentence=55 var_ind=1 store_ind=55
name=female\train\ftrain_0056.wav before_snr=4.148345, using db=-4, after_snr=-4.000000, index_sentence=56 var_ind=1 store_ind=56
name=female\train\ftrain_0057.wav before_snr=4.310244, using db=-4, after_snr=-4.000000, index_sentence=57 var_ind=1 store_ind=57
name=female\train\ftrain_0058.wav before_snr=4.946201, using db=-4, after_snr=-4.000000, index_sentence=58 var_ind=1 store_ind=58
name=female\train\ftrain_0059.wav before_snr=4.724690, using db=-4, after_snr=-4.000000, index_sentence=59 var_ind=1 store_ind=59
name=female\train\ftrain_0060.wav before_snr=4.253476, using db=-4, after_snr=-4.000000, index_sentence=60 var_ind=1 store_ind=60
name=female\train\ftrain_0061.wav before_snr=4.347222, using db=-4, after_snr=-4.000000, index_sentence=61 var_ind=1 store_ind=61
name=female\train\ftrain_0062.wav before_snr=4.275478, using db=-4, after_snr=-4.000000, index_sentence=62 var_ind=1 store_ind=62
name=female\train\ftrain_0063.wav before_snr=4.874034, using db=-4, after_snr=-4.000000, index_sentence=63 var_ind=1 store_ind=63
name=female\train\ftrain_0064.wav before_snr=4.483600, using db=-4, after_snr=-4.000000, index_sentence=64 var_ind=1 store_ind=64
name=female\train\ftrain_0065.wav before_snr=4.412167, using db=-4, after_snr=-4.000000, index_sentence=65 var_ind=1 store_ind=65
name=female\train\ftrain_0066.wav before_snr=4.142136, using db=-4, after_snr=-4.000000, index_sentence=66 var_ind=1 store_ind=66
name=female\train\ftrain_0067.wav before_snr=4.113658, using db=-4, after_snr=-4.000000, index_sentence=67 var_ind=1 store_ind=67
name=female\train\ftrain_0068.wav before_snr=4.771773, using db=-4, after_snr=-4.000000, index_sentence=68 var_ind=1 store_ind=68
name=female\train\ftrain_0069.wav before_snr=4.379093, using db=-4, after_snr=-4.000000, index_sentence=69 var_ind=1 store_ind=69
name=female\train\ftrain_0070.wav before_snr=4.244529, using db=-4, after_snr=-4.000000, index_sentence=70 var_ind=1 store_ind=70
name=female\train\ftrain_0071.wav before_snr=4.286939, using db=-4, after_snr=-4.000000, index_sentence=71 var_ind=1 store_ind=71
name=female\train\ftrain_0072.wav before_snr=4.475657, using db=-4, after_snr=-4.000000, index_sentence=72 var_ind=1 store_ind=72
name=female\train\ftrain_0073.wav before_snr=4.327410, using db=-4, after_snr=-4.000000, index_sentence=73 var_ind=1 store_ind=73
name=female\train\ftrain_0074.wav before_snr=4.050471, using db=-4, after_snr=-4.000000, index_sentence=74 var_ind=1 store_ind=74
name=female\train\ftrain_0075.wav before_snr=4.367634, using db=-4, after_snr=-4.000000, index_sentence=75 var_ind=1 store_ind=75
name=female\train\ftrain_0076.wav before_snr=4.510747, using db=-4, after_snr=-4.000000, index_sentence=76 var_ind=1 store_ind=76
name=female\train\ftrain_0077.wav before_snr=4.087520, using db=-4, after_snr=-4.000000, index_sentence=77 var_ind=1 store_ind=77
name=female\train\ftrain_0078.wav before_snr=3.921106, using db=-4, after_snr=-4.000000, index_sentence=78 var_ind=1 store_ind=78
name=female\train\ftrain_0079.wav before_snr=4.894651, using db=-4, after_snr=-4.000000, index_sentence=79 var_ind=1 store_ind=79
name=female\train\ftrain_0080.wav before_snr=4.376972, using db=-4, after_snr=-4.000000, index_sentence=80 var_ind=1 store_ind=80
name=female\train\ftrain_0081.wav before_snr=3.709150, using db=-4, after_snr=-4.000000, index_sentence=81 var_ind=1 store_ind=81
name=female\train\ftrain_0082.wav before_snr=3.872667, using db=-4, after_snr=-4.000000, index_sentence=82 var_ind=1 store_ind=82
name=female\train\ftrain_0083.wav before_snr=4.722959, using db=-4, after_snr=-4.000000, index_sentence=83 var_ind=1 store_ind=83
name=female\train\ftrain_0084.wav before_snr=4.392997, using db=-4, after_snr=-4.000000, index_sentence=84 var_ind=1 store_ind=84
name=female\train\ftrain_0085.wav before_snr=4.348764, using db=-4, after_snr=-4.000000, index_sentence=85 var_ind=1 store_ind=85
name=female\train\ftrain_0086.wav before_snr=4.097289, using db=-4, after_snr=-4.000000, index_sentence=86 var_ind=1 store_ind=86
name=female\train\ftrain_0087.wav before_snr=4.527388, using db=-4, after_snr=-4.000000, index_sentence=87 var_ind=1 store_ind=87
name=female\train\ftrain_0088.wav before_snr=4.682179, using db=-4, after_snr=-4.000000, index_sentence=88 var_ind=1 store_ind=88
name=female\train\ftrain_0089.wav before_snr=4.250551, using db=-4, after_snr=-4.000000, index_sentence=89 var_ind=1 store_ind=89
name=female\train\ftrain_0090.wav before_snr=3.888240, using db=-4, after_snr=-4.000000, index_sentence=90 var_ind=1 store_ind=90
name=female\train\ftrain_0091.wav before_snr=3.898690, using db=-4, after_snr=-4.000000, index_sentence=91 var_ind=1 store_ind=91
name=female\train\ftrain_0092.wav before_snr=4.834475, using db=-4, after_snr=-4.000000, index_sentence=92 var_ind=1 store_ind=92
name=female\train\ftrain_0093.wav before_snr=3.743989, using db=-4, after_snr=-4.000000, index_sentence=93 var_ind=1 store_ind=93
name=female\train\ftrain_0094.wav before_snr=4.064070, using db=-4, after_snr=-4.000000, index_sentence=94 var_ind=1 store_ind=94
name=female\train\ftrain_0095.wav before_snr=4.200913, using db=-4, after_snr=-4.000000, index_sentence=95 var_ind=1 store_ind=95
name=female\train\ftrain_0096.wav before_snr=4.481281, using db=-4, after_snr=-4.000000, index_sentence=96 var_ind=1 store_ind=96
name=female\train\ftrain_0097.wav before_snr=3.885961, using db=-4, after_snr=-4.000000, index_sentence=97 var_ind=1 store_ind=97
name=female\train\ftrain_0098.wav before_snr=4.374444, using db=-4, after_snr=-4.000000, index_sentence=98 var_ind=1 store_ind=98
name=female\train\ftrain_0099.wav before_snr=4.404924, using db=-4, after_snr=-4.000000, index_sentence=99 var_ind=1 store_ind=99
name=female\train\ftrain_0100.wav before_snr=3.791090, using db=-4, after_snr=-4.000000, index_sentence=100 var_ind=1 store_ind=100
name=female\train\ftrain_0101.wav before_snr=4.714191, using db=-4, after_snr=-4.000000, index_sentence=101 var_ind=1 store_ind=101
name=female\train\ftrain_0102.wav before_snr=3.724029, using db=-4, after_snr=-4.000000, index_sentence=102 var_ind=1 store_ind=102
name=female\train\ftrain_0103.wav before_snr=3.689748, using db=-4, after_snr=-4.000000, index_sentence=103 var_ind=1 store_ind=103
name=female\train\ftrain_0104.wav before_snr=3.695737, using db=-4, after_snr=-4.000000, index_sentence=104 var_ind=1 store_ind=104
name=female\train\ftrain_0105.wav before_snr=4.338051, using db=-4, after_snr=-4.000000, index_sentence=105 var_ind=1 store_ind=105
name=female\train\ftrain_0106.wav before_snr=4.262961, using db=-4, after_snr=-4.000000, index_sentence=106 var_ind=1 store_ind=106
name=female\train\ftrain_0107.wav before_snr=3.706305, using db=-4, after_snr=-4.000000, index_sentence=107 var_ind=1 store_ind=107
name=female\train\ftrain_0108.wav before_snr=4.185410, using db=-4, after_snr=-4.000000, index_sentence=108 var_ind=1 store_ind=108
name=female\train\ftrain_0109.wav before_snr=4.730931, using db=-4, after_snr=-4.000000, index_sentence=109 var_ind=1 store_ind=109
name=female\train\ftrain_0110.wav before_snr=4.065099, using db=-4, after_snr=-4.000000, index_sentence=110 var_ind=1 store_ind=110
name=female\train\ftrain_0111.wav before_snr=4.724506, using db=-4, after_snr=-4.000000, index_sentence=111 var_ind=1 store_ind=111
name=female\train\ftrain_0112.wav before_snr=4.253298, using db=-4, after_snr=-4.000000, index_sentence=112 var_ind=1 store_ind=112
name=female\train\ftrain_0113.wav before_snr=4.754957, using db=-4, after_snr=-4.000000, index_sentence=113 var_ind=1 store_ind=113
name=female\train\ftrain_0114.wav before_snr=3.849205, using db=-4, after_snr=-4.000000, index_sentence=114 var_ind=1 store_ind=114
name=female\train\ftrain_0115.wav before_snr=4.555108, using db=-4, after_snr=-4.000000, index_sentence=115 var_ind=1 store_ind=115
name=female\train\ftrain_0116.wav before_snr=4.151566, using db=-4, after_snr=-4.000000, index_sentence=116 var_ind=1 store_ind=116
name=female\train\ftrain_0117.wav before_snr=4.127957, using db=-4, after_snr=-4.000000, index_sentence=117 var_ind=1 store_ind=117
name=female\train\ftrain_0118.wav before_snr=4.670389, using db=-4, after_snr=-4.000000, index_sentence=118 var_ind=1 store_ind=118
name=female\train\ftrain_0119.wav before_snr=4.337889, using db=-4, after_snr=-4.000000, index_sentence=119 var_ind=1 store_ind=119
name=female\train\ftrain_0120.wav before_snr=4.720554, using db=-4, after_snr=-4.000000, index_sentence=120 var_ind=1 store_ind=120
name=female\train\ftrain_0121.wav before_snr=4.557994, using db=-4, after_snr=-4.000000, index_sentence=121 var_ind=1 store_ind=121
name=female\train\ftrain_0122.wav before_snr=4.253070, using db=-4, after_snr=-4.000000, index_sentence=122 var_ind=1 store_ind=122
name=female\train\ftrain_0123.wav before_snr=4.941361, using db=-4, after_snr=-4.000000, index_sentence=123 var_ind=1 store_ind=123
name=female\train\ftrain_0124.wav before_snr=4.149624, using db=-4, after_snr=-4.000000, index_sentence=124 var_ind=1 store_ind=124
name=female\train\ftrain_0125.wav before_snr=4.506826, using db=-4, after_snr=-4.000000, index_sentence=125 var_ind=1 store_ind=125
name=female\train\ftrain_0126.wav before_snr=4.795402, using db=-4, after_snr=-4.000000, index_sentence=126 var_ind=1 store_ind=126
name=female\train\ftrain_0127.wav before_snr=4.633652, using db=-4, after_snr=-4.000000, index_sentence=127 var_ind=1 store_ind=127
name=female\train\ftrain_0128.wav before_snr=4.304400, using db=-4, after_snr=-4.000000, index_sentence=128 var_ind=1 store_ind=128
name=female\train\ftrain_0129.wav before_snr=3.848009, using db=-4, after_snr=-4.000000, index_sentence=129 var_ind=1 store_ind=129
name=female\train\ftrain_0130.wav before_snr=4.367813, using db=-4, after_snr=-4.000000, index_sentence=130 var_ind=1 store_ind=130
name=female\train\ftrain_0131.wav before_snr=4.840409, using db=-4, after_snr=-4.000000, index_sentence=131 var_ind=1 store_ind=131
name=female\train\ftrain_0132.wav before_snr=4.612860, using db=-4, after_snr=-4.000000, index_sentence=132 var_ind=1 store_ind=132
name=female\train\ftrain_0133.wav before_snr=4.517930, using db=-4, after_snr=-4.000000, index_sentence=133 var_ind=1 store_ind=133
name=female\train\ftrain_0134.wav before_snr=4.145807, using db=-4, after_snr=-4.000000, index_sentence=134 var_ind=1 store_ind=134
name=female\train\ftrain_0135.wav before_snr=3.846638, using db=-4, after_snr=-4.000000, index_sentence=135 var_ind=1 store_ind=135
name=female\train\ftrain_0136.wav before_snr=4.316393, using db=-4, after_snr=-4.000000, index_sentence=136 var_ind=1 store_ind=136
name=female\train\ftrain_0137.wav before_snr=4.356050, using db=-4, after_snr=-4.000000, index_sentence=137 var_ind=1 store_ind=137
name=female\train\ftrain_0138.wav before_snr=4.490914, using db=-4, after_snr=-4.000000, index_sentence=138 var_ind=1 store_ind=138
name=female\train\ftrain_0139.wav before_snr=4.251385, using db=-4, after_snr=-4.000000, index_sentence=139 var_ind=1 store_ind=139
name=female\train\ftrain_0140.wav before_snr=4.363175, using db=-4, after_snr=-4.000000, index_sentence=140 var_ind=1 store_ind=140
name=female\train\ftrain_0141.wav before_snr=4.528959, using db=-4, after_snr=-4.000000, index_sentence=141 var_ind=1 store_ind=141
name=female\train\ftrain_0142.wav before_snr=4.421635, using db=-4, after_snr=-4.000000, index_sentence=142 var_ind=1 store_ind=142
name=female\train\ftrain_0143.wav before_snr=3.802339, using db=-4, after_snr=-4.000000, index_sentence=143 var_ind=1 store_ind=143
name=female\train\ftrain_0144.wav before_snr=4.249139, using db=-4, after_snr=-4.000000, index_sentence=144 var_ind=1 store_ind=144
name=female\train\ftrain_0145.wav before_snr=4.453976, using db=-4, after_snr=-4.000000, index_sentence=145 var_ind=1 store_ind=145
name=female\train\ftrain_0146.wav before_snr=4.654290, using db=-4, after_snr=-4.000000, index_sentence=146 var_ind=1 store_ind=146
name=female\train\ftrain_0147.wav before_snr=4.752242, using db=-4, after_snr=-4.000000, index_sentence=147 var_ind=1 store_ind=147
name=female\train\ftrain_0148.wav before_snr=4.361181, using db=-4, after_snr=-4.000000, index_sentence=148 var_ind=1 store_ind=148
name=female\train\ftrain_0149.wav before_snr=4.826035, using db=-4, after_snr=-4.000000, index_sentence=149 var_ind=1 store_ind=149
name=female\train\ftrain_0150.wav before_snr=4.688777, using db=-4, after_snr=-4.000000, index_sentence=150 var_ind=1 store_ind=150
name=female\train\ftrain_0151.wav before_snr=4.409366, using db=-4, after_snr=-4.000000, index_sentence=151 var_ind=1 store_ind=151
name=female\train\ftrain_0152.wav before_snr=4.765450, using db=-4, after_snr=-4.000000, index_sentence=152 var_ind=1 store_ind=152
name=female\train\ftrain_0153.wav before_snr=4.416186, using db=-4, after_snr=-4.000000, index_sentence=153 var_ind=1 store_ind=153
name=female\train\ftrain_0154.wav before_snr=4.050950, using db=-4, after_snr=-4.000000, index_sentence=154 var_ind=1 store_ind=154
name=female\train\ftrain_0155.wav before_snr=4.807611, using db=-4, after_snr=-4.000000, index_sentence=155 var_ind=1 store_ind=155
name=female\train\ftrain_0156.wav before_snr=3.909436, using db=-4, after_snr=-4.000000, index_sentence=156 var_ind=1 store_ind=156
name=female\train\ftrain_0157.wav before_snr=3.900423, using db=-4, after_snr=-4.000000, index_sentence=157 var_ind=1 store_ind=157
name=female\train\ftrain_0158.wav before_snr=4.315029, using db=-4, after_snr=-4.000000, index_sentence=158 var_ind=1 store_ind=158
name=female\train\ftrain_0159.wav before_snr=4.700983, using db=-4, after_snr=-4.000000, index_sentence=159 var_ind=1 store_ind=159
name=female\train\ftrain_0160.wav before_snr=4.020657, using db=-4, after_snr=-4.000000, index_sentence=160 var_ind=1 store_ind=160
name=female\train\ftrain_0161.wav before_snr=3.705744, using db=-4, after_snr=-4.000000, index_sentence=161 var_ind=1 store_ind=161
name=female\train\ftrain_0162.wav before_snr=4.396311, using db=-4, after_snr=-4.000000, index_sentence=162 var_ind=1 store_ind=162
name=female\train\ftrain_0163.wav before_snr=4.931155, using db=-4, after_snr=-4.000000, index_sentence=163 var_ind=1 store_ind=163
name=female\train\ftrain_0164.wav before_snr=4.629361, using db=-4, after_snr=-4.000000, index_sentence=164 var_ind=1 store_ind=164
name=female\train\ftrain_0165.wav before_snr=4.347612, using db=-4, after_snr=-4.000000, index_sentence=165 var_ind=1 store_ind=165
name=female\train\ftrain_0166.wav before_snr=4.411399, using db=-4, after_snr=-4.000000, index_sentence=166 var_ind=1 store_ind=166
name=female\train\ftrain_0167.wav before_snr=4.383040, using db=-4, after_snr=-4.000000, index_sentence=167 var_ind=1 store_ind=167
name=female\train\ftrain_0168.wav before_snr=4.243018, using db=-4, after_snr=-4.000000, index_sentence=168 var_ind=1 store_ind=168
name=female\train\ftrain_0169.wav before_snr=4.381194, using db=-4, after_snr=-4.000000, index_sentence=169 var_ind=1 store_ind=169
name=female\train\ftrain_0170.wav before_snr=4.130174, using db=-4, after_snr=-4.000000, index_sentence=170 var_ind=1 store_ind=170
name=female\train\ftrain_0171.wav before_snr=4.358373, using db=-4, after_snr=-4.000000, index_sentence=171 var_ind=1 store_ind=171
name=female\train\ftrain_0172.wav before_snr=4.601675, using db=-4, after_snr=-4.000000, index_sentence=172 var_ind=1 store_ind=172
name=female\train\ftrain_0173.wav before_snr=4.084745, using db=-4, after_snr=-4.000000, index_sentence=173 var_ind=1 store_ind=173
name=female\train\ftrain_0174.wav before_snr=4.648344, using db=-4, after_snr=-4.000000, index_sentence=174 var_ind=1 store_ind=174
name=female\train\ftrain_0175.wav before_snr=4.726582, using db=-4, after_snr=-4.000000, index_sentence=175 var_ind=1 store_ind=175
name=female\train\ftrain_0176.wav before_snr=4.656201, using db=-4, after_snr=-4.000000, index_sentence=176 var_ind=1 store_ind=176
name=female\train\ftrain_0177.wav before_snr=3.868555, using db=-4, after_snr=-4.000000, index_sentence=177 var_ind=1 store_ind=177
name=female\train\ftrain_0178.wav before_snr=3.616262, using db=-4, after_snr=-4.000000, index_sentence=178 var_ind=1 store_ind=178
name=female\train\ftrain_0179.wav before_snr=4.213303, using db=-4, after_snr=-4.000000, index_sentence=179 var_ind=1 store_ind=179
name=female\train\ftrain_0180.wav before_snr=4.271659, using db=-4, after_snr=-4.000000, index_sentence=180 var_ind=1 store_ind=180
name=female\train\ftrain_0181.wav before_snr=4.265703, using db=-4, after_snr=-4.000000, index_sentence=181 var_ind=1 store_ind=181
name=female\train\ftrain_0182.wav before_snr=3.787570, using db=-4, after_snr=-4.000000, index_sentence=182 var_ind=1 store_ind=182
name=female\train\ftrain_0183.wav before_snr=4.244342, using db=-4, after_snr=-4.000000, index_sentence=183 var_ind=1 store_ind=183
name=female\train\ftrain_0184.wav before_snr=4.752635, using db=-4, after_snr=-4.000000, index_sentence=184 var_ind=1 store_ind=184
name=female\train\ftrain_0185.wav before_snr=4.722684, using db=-4, after_snr=-4.000000, index_sentence=185 var_ind=1 store_ind=185
name=female\train\ftrain_0186.wav before_snr=4.409858, using db=-4, after_snr=-4.000000, index_sentence=186 var_ind=1 store_ind=186
name=female\train\ftrain_0187.wav before_snr=4.270321, using db=-4, after_snr=-4.000000, index_sentence=187 var_ind=1 store_ind=187
name=female\train\ftrain_0188.wav before_snr=4.718219, using db=-4, after_snr=-4.000000, index_sentence=188 var_ind=1 store_ind=188
name=female\train\ftrain_0189.wav before_snr=4.355484, using db=-4, after_snr=-4.000000, index_sentence=189 var_ind=1 store_ind=189
name=female\train\ftrain_0190.wav before_snr=4.129073, using db=-4, after_snr=-4.000000, index_sentence=190 var_ind=1 store_ind=190
name=female\train\ftrain_0191.wav before_snr=4.693624, using db=-4, after_snr=-4.000000, index_sentence=191 var_ind=1 store_ind=191
name=female\train\ftrain_0192.wav before_snr=4.401083, using db=-4, after_snr=-4.000000, index_sentence=192 var_ind=1 store_ind=192
name=female\train\ftrain_0193.wav before_snr=4.309094, using db=-4, after_snr=-4.000000, index_sentence=193 var_ind=1 store_ind=193
name=female\train\ftrain_0194.wav before_snr=4.245420, using db=-4, after_snr=-4.000000, index_sentence=194 var_ind=1 store_ind=194
name=female\train\ftrain_0195.wav before_snr=3.872678, using db=-4, after_snr=-4.000000, index_sentence=195 var_ind=1 store_ind=195
name=female\train\ftrain_0196.wav before_snr=4.141526, using db=-4, after_snr=-4.000000, index_sentence=196 var_ind=1 store_ind=196
name=female\train\ftrain_0197.wav before_snr=4.730796, using db=-4, after_snr=-4.000000, index_sentence=197 var_ind=1 store_ind=197
name=female\train\ftrain_0198.wav before_snr=4.419585, using db=-4, after_snr=-4.000000, index_sentence=198 var_ind=1 store_ind=198
name=female\train\ftrain_0199.wav before_snr=4.388215, using db=-4, after_snr=-4.000000, index_sentence=199 var_ind=1 store_ind=199
name=female\train\ftrain_0200.wav before_snr=4.369001, using db=-4, after_snr=-4.000000, index_sentence=200 var_ind=1 store_ind=200
The airport noise have been finished.
----Percentage for check verification (cv) is 0.10
----Total=102860, cv=10286 train=92574
----size: cv=10286 x 374; size: test=50411 x 374
Done with GPU detection.
Feat=Comp_feat Noise=airport MASK_index=5
cv_interval: 1
isPretrain: 0
rbm_max_epoch: 20
rbm_batch_size: 1024
rbm_learn_rate_binary: 0.0100
rbm_learn_rate_real: 0.0040
learner: 'ada_sgd'
sgd_max_epoch: 100
sgd_batch_size: 1024
ada_sgd_scale: 0.0015
sgd_learn_rate: [1×100 double]
initial_momentum: 0.5000
final_momentum: 0.9000
change_momentum_point: 5
cost_function: 'mse'
isDropout: 1
isDropoutInput: 0
drop_ratio: 0.2000
train_neighbour: 2
label_neighbour: 0
isGPU: 1
eval_on_gpu: 1
save_on_fly: 0
db: -4
1 MASK_index=5
use random weight initialization.
Num of Training Samples:92574 with blocks: 11 and batches: 88
batch size is : 1024
net_strunct:
train_data:
92574 374
Objective cost at epoch 1: 529.39
ratio mask
#MSE# MSE: 0.0507
Elapsed time is 6.196773 seconds.
Objective cost at epoch 2: 441.77
ratio mask
#MSE# MSE: 0.0501
Elapsed time is 4.663834 seconds.
Objective cost at epoch 3: 425.61
ratio mask
#MSE# MSE: 0.0484
Elapsed time is 4.659059 seconds.
Objective cost at epoch 4: 415.93
ratio mask
#MSE# MSE: 0.0475
Elapsed time is 4.646033 seconds.
Objective cost at epoch 5: 409.39
ratio mask
#MSE# MSE: 0.0470
Elapsed time is 4.665650 seconds.
Objective cost at epoch 6: 416.66
ratio mask
#MSE# MSE: 0.0476
Elapsed time is 4.649287 seconds.
Objective cost at epoch 7: 406.77
ratio mask
#MSE# MSE: 0.0465
Elapsed time is 4.647650 seconds.
Objective cost at epoch 8: 397.19
ratio mask
#MSE# MSE: 0.0465
Elapsed time is 4.648890 seconds.
Objective cost at epoch 9: 389.99
ratio mask
#MSE# MSE: 0.0455
Elapsed time is 4.650689 seconds.
Objective cost at epoch 10: 383.46
ratio mask
#MSE# MSE: 0.0446
Elapsed time is 4.653958 seconds.
Objective cost at epoch 11: 379.17
ratio mask
#MSE# MSE: 0.0447
Elapsed time is 4.709916 seconds.
Objective cost at epoch 12: 375.56
ratio mask
#MSE# MSE: 0.0451
Elapsed time is 4.641676 seconds.
Objective cost at epoch 13: 370.59
ratio mask
#MSE# MSE: 0.0446
Elapsed time is 4.660084 seconds.
Objective cost at epoch 14: 367.51
ratio mask
#MSE# MSE: 0.0441
Elapsed time is 4.644170 seconds.
Objective cost at epoch 15: 363.86
ratio mask
#MSE# MSE: 0.0443
Elapsed time is 4.652811 seconds.
Objective cost at epoch 16: 361.59
ratio mask
#MSE# MSE: 0.0440
Elapsed time is 4.642669 seconds.
Objective cost at epoch 17: 358.41
ratio mask
#MSE# MSE: 0.0442
Elapsed time is 4.641081 seconds.
Objective cost at epoch 18: 356.40
ratio mask
#MSE# MSE: 0.0438
Elapsed time is 4.650460 seconds.
Objective cost at epoch 19: 354.53
ratio mask
#MSE# MSE: 0.0440
Elapsed time is 4.636297 seconds.
Objective cost at epoch 20: 351.71
ratio mask
#MSE# MSE: 0.0434
Elapsed time is 4.649820 seconds.
Objective cost at epoch 21: 350.32
ratio mask
#MSE# MSE: 0.0437
Elapsed time is 4.643738 seconds.
Objective cost at epoch 22: 347.71
ratio mask
#MSE# MSE: 0.0442
Elapsed time is 4.824394 seconds.
Objective cost at epoch 23: 346.32
ratio mask
#MSE# MSE: 0.0434
Elapsed time is 4.640054 seconds.
Objective cost at epoch 24: 344.16
ratio mask
#MSE# MSE: 0.0440
Elapsed time is 4.639858 seconds.
Objective cost at epoch 25: 342.89
ratio mask
#MSE# MSE: 0.0439
Elapsed time is 4.633049 seconds.
Objective cost at epoch 26: 341.04
ratio mask
#MSE# MSE: 0.0437
Elapsed time is 4.634001 seconds.
Objective cost at epoch 27: 339.21
ratio mask
#MSE# MSE: 0.0437
Elapsed time is 4.648004 seconds.
Objective cost at epoch 28: 338.17
ratio mask
#MSE# MSE: 0.0444
Elapsed time is 4.634437 seconds.
Objective cost at epoch 29: 336.97
ratio mask
#MSE# MSE: 0.0436
Elapsed time is 4.634614 seconds.
Objective cost at epoch 30: 334.86
ratio mask
#MSE# MSE: 0.0434
Elapsed time is 4.640106 seconds.
Objective cost at epoch 31: 333.92
ratio mask
#MSE# MSE: 0.0433
Elapsed time is 4.645646 seconds.
Objective cost at epoch 32: 332.44
ratio mask
#MSE# MSE: 0.0433
Elapsed time is 4.642334 seconds.
Objective cost at epoch 33: 331.50
ratio mask
#MSE# MSE: 0.0432
Elapsed time is 4.632421 seconds.
Objective cost at epoch 34: 329.85
ratio mask
#MSE# MSE: 0.0438
Elapsed time is 4.635058 seconds.
Objective cost at epoch 35: 329.00
ratio mask
#MSE# MSE: 0.0435
Elapsed time is 4.635947 seconds.
Objective cost at epoch 36: 327.81
ratio mask
#MSE# MSE: 0.0437
Elapsed time is 4.667164 seconds.
Objective cost at epoch 37: 326.60
ratio mask
#MSE# MSE: 0.0437
Elapsed time is 4.649733 seconds.
Objective cost at epoch 38: 325.34
ratio mask
#MSE# MSE: 0.0431
Elapsed time is 4.680454 seconds.
Objective cost at epoch 39: 324.72
ratio mask
#MSE# MSE: 0.0438
Elapsed time is 4.670466 seconds.
Objective cost at epoch 40: 323.05
ratio mask
#MSE# MSE: 0.0438
Elapsed time is 4.677373 seconds.
Objective cost at epoch 41: 322.56
ratio mask
#MSE# MSE: 0.0437
Elapsed time is 4.666250 seconds.
Objective cost at epoch 42: 321.39
ratio mask
#MSE# MSE: 0.0437
Elapsed time is 4.685747 seconds.
Objective cost at epoch 43: 320.38
ratio mask
#MSE# MSE: 0.0434
Elapsed time is 4.666770 seconds.
Objective cost at epoch 44: 319.18
ratio mask
#MSE# MSE: 0.0434
Elapsed time is 4.647545 seconds.
Objective cost at epoch 45: 318.86
ratio mask
#MSE# MSE: 0.0435
Elapsed time is 4.665088 seconds.
Objective cost at epoch 46: 317.83
ratio mask
#MSE# MSE: 0.0434
Elapsed time is 4.676594 seconds.
Objective cost at epoch 47: 317.18
ratio mask
#MSE# MSE: 0.0437
Elapsed time is 4.646752 seconds.
Objective cost at epoch 48: 315.79
ratio mask
#MSE# MSE: 0.0434
Elapsed time is 4.636414 seconds.
Objective cost at epoch 49: 315.22
ratio mask
#MSE# MSE: 0.0440
Elapsed time is 4.643099 seconds.
Objective cost at epoch 50: 314.28
ratio mask
#MSE# MSE: 0.0437
Elapsed time is 4.655624 seconds.
Objective cost at epoch 51: 313.18
ratio mask
#MSE# MSE: 0.0435
Elapsed time is 4.687666 seconds.
Objective cost at epoch 52: 313.16
ratio mask
#MSE# MSE: 0.0436
Elapsed time is 4.648952 seconds.
Objective cost at epoch 53: 311.85
ratio mask
#MSE# MSE: 0.0434
Elapsed time is 4.641547 seconds.
Objective cost at epoch 54: 311.30
ratio mask
#MSE# MSE: 0.0436
Elapsed time is 4.671605 seconds.
Objective cost at epoch 55: 310.14
ratio mask
#MSE# MSE: 0.0438
Elapsed time is 4.672554 seconds.
Objective cost at epoch 56: 310.35
ratio mask
#MSE# MSE: 0.0435
Elapsed time is 4.707539 seconds.
Objective cost at epoch 57: 308.87
ratio mask
#MSE# MSE: 0.0435
Elapsed time is 4.721057 seconds.
Objective cost at epoch 58: 308.18
ratio mask
#MSE# MSE: 0.0435
Elapsed time is 4.636648 seconds.
Objective cost at epoch 59: 307.49
ratio mask
#MSE# MSE: 0.0437
Elapsed time is 4.635284 seconds.
Objective cost at epoch 60: 306.85
ratio mask
#MSE# MSE: 0.0435
Elapsed time is 4.682332 seconds.
Objective cost at epoch 61: 306.55
ratio mask
#MSE# MSE: 0.0436
Elapsed time is 4.667963 seconds.
Objective cost at epoch 62: 305.75
ratio mask
#MSE# MSE: 0.0435
Elapsed time is 4.670766 seconds.
Objective cost at epoch 63: 305.12
ratio mask
#MSE# MSE: 0.0436
Elapsed time is 4.655958 seconds.
Objective cost at epoch 64: 304.58
ratio mask
#MSE# MSE: 0.0432
Elapsed time is 4.630679 seconds.
Objective cost at epoch 65: 303.79
ratio mask
#MSE# MSE: 0.0437
Elapsed time is 4.664492 seconds.
Objective cost at epoch 66: 303.29
ratio mask
#MSE# MSE: 0.0438
Elapsed time is 4.683430 seconds.
Objective cost at epoch 67: 302.80
ratio mask
#MSE# MSE: 0.0436
Elapsed time is 4.641874 seconds.
Objective cost at epoch 68: 301.81
ratio mask
#MSE# MSE: 0.0434
Elapsed time is 4.642479 seconds.
Objective cost at epoch 69: 301.18
ratio mask
#MSE# MSE: 0.0434
Elapsed time is 4.638974 seconds.
Objective cost at epoch 70: 300.81
ratio mask
#MSE# MSE: 0.0436
Elapsed time is 4.645502 seconds.
Objective cost at epoch 71: 299.99
ratio mask
#MSE# MSE: 0.0435
Elapsed time is 4.641619 seconds.
Objective cost at epoch 72: 299.72
ratio mask
#MSE# MSE: 0.0437
Elapsed time is 4.646046 seconds.
Objective cost at epoch 73: 299.06
ratio mask
#MSE# MSE: 0.0435
Elapsed time is 4.660534 seconds.
Objective cost at epoch 74: 298.73
ratio mask
#MSE# MSE: 0.0437
Elapsed time is 4.656475 seconds.
Objective cost at epoch 75: 298.02
ratio mask
#MSE# MSE: 0.0437
Elapsed time is 4.646039 seconds.
Objective cost at epoch 76: 297.75
ratio mask
#MSE# MSE: 0.0433
Elapsed time is 4.666890 seconds.
Objective cost at epoch 77: 296.59
ratio mask
#MSE# MSE: 0.0436
Elapsed time is 4.648067 seconds.
Objective cost at epoch 78: 296.47
ratio mask
#MSE# MSE: 0.0437
Elapsed time is 4.642611 seconds.
Objective cost at epoch 79: 296.06
ratio mask
#MSE# MSE: 0.0434
Elapsed time is 4.647635 seconds.
Objective cost at epoch 80: 295.58
ratio mask
#MSE# MSE: 0.0439
Elapsed time is 4.670478 seconds.
Objective cost at epoch 81: 295.21
ratio mask
#MSE# MSE: 0.0433
Elapsed time is 4.649858 seconds.
Objective cost at epoch 82: 293.97
ratio mask
#MSE# MSE: 0.0441
Elapsed time is 4.635615 seconds.
Objective cost at epoch 83: 294.09
ratio mask
#MSE# MSE: 0.0434
Elapsed time is 4.663343 seconds.
Objective cost at epoch 84: 292.95
ratio mask
#MSE# MSE: 0.0436
Elapsed time is 4.748727 seconds.
Objective cost at epoch 85: 293.17
ratio mask
#MSE# MSE: 0.0436
Elapsed time is 4.612323 seconds.
Objective cost at epoch 86: 292.27
ratio mask
#MSE# MSE: 0.0438
Elapsed time is 4.626373 seconds.
Objective cost at epoch 87: 292.08
ratio mask
#MSE# MSE: 0.0434
Elapsed time is 4.637624 seconds.
Objective cost at epoch 88: 291.65
ratio mask
#MSE# MSE: 0.0433
Elapsed time is 4.831707 seconds.
Objective cost at epoch 89: 291.37
ratio mask
#MSE# MSE: 0.0439
Elapsed time is 4.710017 seconds.
Objective cost at epoch 90: 290.71
ratio mask
#MSE# MSE: 0.0438
Elapsed time is 4.690922 seconds.
Objective cost at epoch 91: 290.58
ratio mask
#MSE# MSE: 0.0438
Elapsed time is 4.670627 seconds.
Objective cost at epoch 92: 290.14
ratio mask
#MSE# MSE: 0.0440
Elapsed time is 4.700144 seconds.
Objective cost at epoch 93: 289.79
ratio mask
#MSE# MSE: 0.0438
Elapsed time is 4.652309 seconds.
Objective cost at epoch 94: 288.83
ratio mask
#MSE# MSE: 0.0437
Elapsed time is 4.638523 seconds.
Objective cost at epoch 95: 288.89
ratio mask
#MSE# MSE: 0.0436
Elapsed time is 4.653900 seconds.
Objective cost at epoch 96: 288.11
ratio mask
#MSE# MSE: 0.0437
Elapsed time is 4.708080 seconds.
Objective cost at epoch 97: 287.83
ratio mask
#MSE# MSE: 0.0436
Elapsed time is 4.702947 seconds.
Objective cost at epoch 98: 287.27
ratio mask
#MSE# MSE: 0.0436
Elapsed time is 4.812394 seconds.
Objective cost at epoch 99: 287.29
ratio mask
#MSE# MSE: 0.0437
Elapsed time is 4.963763 seconds.
Objective cost at epoch 100: 287.28
ratio mask
#MSE# MSE: 0.0439
Elapsed time is 5.087639 seconds.
#ESTOI_single# airport Comp_feat index=2 unprocessed_estoi=0.3061 ideal_estoi=0.8651 est_estoi=0.7232
#ESTOI_single# airport Comp_feat index=4 unprocessed_estoi=0.2885 ideal_estoi=0.8469 est_estoi=0.6829
#ESTOI_single# airport Comp_feat index=8 unprocessed_estoi=0.2753 ideal_estoi=0.8577 est_estoi=0.6969
#ESTOI_single# airport Comp_feat index=16 unprocessed_estoi=0.3057 ideal_estoi=0.8714 est_estoi=0.7398
#STOI_single# airport Comp_feat index=2 unprocessed_stoi=0.6640 ideal_stoi=0.9385 est_stoi=0.8830
#SDR_single# airport Comp_feat index=2 unprocessed_sdr=-3.5422 ideal_sdr=6.5515 est_sdr=4.5561
#ESTOI_single# airport Comp_feat index=1 unprocessed_estoi=0.3111 ideal_estoi=0.8837 est_estoi=0.7413
#STOI_single# airport Comp_feat index=4 unprocessed_stoi=0.6836 ideal_stoi=0.9403 est_stoi=0.8945
#SDR_single# airport Comp_feat index=4 unprocessed_sdr=-3.4789 ideal_sdr=7.8408 est_sdr=5.8305
#ESTOI_single# airport Comp_feat index=3 unprocessed_estoi=0.3548 ideal_estoi=0.8575 est_estoi=0.6664
#STOI_single# airport Comp_feat index=3 unprocessed_stoi=0.6007 ideal_stoi=0.9242 est_stoi=0.8432
#SDR_single# airport Comp_feat index=3 unprocessed_sdr=-3.4188 ideal_sdr=5.5084 est_sdr=4.2127
#STOI_single# airport Comp_feat index=8 unprocessed_stoi=0.6451 ideal_stoi=0.9398 est_stoi=0.8792
#SDR_single# airport Comp_feat index=8 unprocessed_sdr=-3.9666 ideal_sdr=6.7556 est_sdr=5.1602
#ESTOI_single# airport Comp_feat index=7 unprocessed_estoi=0.2811 ideal_estoi=0.8722 est_estoi=0.6593
#STOI_single# airport Comp_feat index=16 unprocessed_stoi=0.6714 ideal_stoi=0.9387 est_stoi=0.8811
#SDR_single# airport Comp_feat index=16 unprocessed_sdr=-3.6453 ideal_sdr=7.5797 est_sdr=5.9028
#ESTOI_single# airport Comp_feat index=15 unprocessed_estoi=0.3348 ideal_estoi=0.8597 est_estoi=0.7006
#STOI_single# airport Comp_feat index=1 unprocessed_stoi=0.5642 ideal_stoi=0.9342 est_stoi=0.8617
#SDR_single# airport Comp_feat index=1 unprocessed_sdr=-3.7820 ideal_sdr=6.6794 est_sdr=5.1507
#ESTOI_single# airport Comp_feat index=42 unprocessed_estoi=0.2778 ideal_estoi=0.8923 est_estoi=0.7422
#STOI_single# airport Comp_feat index=42 unprocessed_stoi=0.6244 ideal_stoi=0.9429 est_stoi=0.8686
#SDR_single# airport Comp_feat index=42 unprocessed_sdr=-3.6843 ideal_sdr=7.2397 est_sdr=5.8344
#STOI_single# airport Comp_feat index=7 unprocessed_stoi=0.6087 ideal_stoi=0.9452 est_stoi=0.8584
#SDR_single# airport Comp_feat index=7 unprocessed_sdr=-3.8088 ideal_sdr=7.7033 est_sdr=6.1029
#ESTOI_single# airport Comp_feat index=6 unprocessed_estoi=0.2312 ideal_estoi=0.8248 est_estoi=0.6451
#STOI_single# airport Comp_feat index=15 unprocessed_stoi=0.6443 ideal_stoi=0.9283 est_stoi=0.8543
#SDR_single# airport Comp_feat index=15 unprocessed_sdr=-3.7998 ideal_sdr=7.5118 est_sdr=6.0032
#ESTOI_single# airport Comp_feat index=14 unprocessed_estoi=0.3183 ideal_estoi=0.8505 est_estoi=0.7223
#ESTOI_single# airport Comp_feat index=29 unprocessed_estoi=0.3175 ideal_estoi=0.8484 est_estoi=0.6835
#STOI_single# airport Comp_feat index=29 unprocessed_stoi=0.6181 ideal_stoi=0.9290 est_stoi=0.8449
#SDR_single# airport Comp_feat index=29 unprocessed_sdr=-3.5092 ideal_sdr=8.0580 est_sdr=6.4384
#STOI_single# airport Comp_feat index=6 unprocessed_stoi=0.5549 ideal_stoi=0.9257 est_stoi=0.8502
#SDR_single# airport Comp_feat index=6 unprocessed_sdr=-3.6728 ideal_sdr=8.6966 est_sdr=7.1681
#ESTOI_single# airport Comp_feat index=5 unprocessed_estoi=0.3045 ideal_estoi=0.8637 est_estoi=0.6872
#STOI_single# airport Comp_feat index=5 unprocessed_stoi=0.6409 ideal_stoi=0.9437 est_stoi=0.8738
#SDR_single# airport Comp_feat index=5 unprocessed_sdr=-3.7291 ideal_sdr=7.3621 est_sdr=5.8140
#STOI_single# airport Comp_feat index=14 unprocessed_stoi=0.6859 ideal_stoi=0.9380 est_stoi=0.8814
#SDR_single# airport Comp_feat index=14 unprocessed_sdr=-3.8994 ideal_sdr=5.9689 est_sdr=4.4148
#ESTOI_single# airport Comp_feat index=13 unprocessed_estoi=0.3153 ideal_estoi=0.7880 est_estoi=0.5945
#STOI_single# airport Comp_feat index=13 unprocessed_stoi=0.5689 ideal_stoi=0.9043 est_stoi=0.7888
#ESTOI_single# airport Comp_feat index=28 unprocessed_estoi=0.3099 ideal_estoi=0.8665 est_estoi=0.6848
#STOI_single# airport Comp_feat index=28 unprocessed_stoi=0.6298 ideal_stoi=0.9378 est_stoi=0.8466
#SDR_single# airport Comp_feat index=28 unprocessed_sdr=-3.6553 ideal_sdr=5.9312 est_sdr=4.7145
#ESTOI_single# airport Comp_feat index=27 unprocessed_estoi=0.3569 ideal_estoi=0.8695 est_estoi=0.7436
#STOI_single# airport Comp_feat index=27 unprocessed_stoi=0.6936 ideal_stoi=0.9302 est_stoi=0.8614
#ESTOI_single# airport Comp_feat index=41 unprocessed_estoi=0.3068 ideal_estoi=0.8683 est_estoi=0.7494
#STOI_single# airport Comp_feat index=41 unprocessed_stoi=0.6296 ideal_stoi=0.9389 est_stoi=0.8844
#SDR_single# airport Comp_feat index=41 unprocessed_sdr=-4.0625 ideal_sdr=6.7294 est_sdr=5.3913
#ESTOI_single# airport Comp_feat index=40 unprocessed_estoi=0.2978 ideal_estoi=0.8399 est_estoi=0.6461
#STOI_single# airport Comp_feat index=40 unprocessed_stoi=0.4923 ideal_stoi=0.9021 est_stoi=0.8054
#ESTOI_single# airport Comp_feat index=55 unprocessed_estoi=0.3689 ideal_estoi=0.8627 est_estoi=0.7035
#STOI_single# airport Comp_feat index=55 unprocessed_stoi=0.6372 ideal_stoi=0.9334 est_stoi=0.8565
#SDR_single# airport Comp_feat index=55 unprocessed_sdr=-3.7099 ideal_sdr=6.9101 est_sdr=5.3728
#ESTOI_single# airport Comp_feat index=54 unprocessed_estoi=0.3415 ideal_estoi=0.8654 est_estoi=0.7170
#SDR_single# airport Comp_feat index=13 unprocessed_sdr=-3.4202 ideal_sdr=5.6131 est_sdr=4.1927
#ESTOI_single# airport Comp_feat index=12 unprocessed_estoi=0.3314 ideal_estoi=0.8347 est_estoi=0.6460
#STOI_single# airport Comp_feat index=12 unprocessed_stoi=0.5492 ideal_stoi=0.8975 est_stoi=0.7655
#SDR_single# airport Comp_feat index=12 unprocessed_sdr=-3.7935 ideal_sdr=6.5111 est_sdr=5.0372
#ESTOI_single# airport Comp_feat index=11 unprocessed_estoi=0.3014 ideal_estoi=0.8779 est_estoi=0.7101
#SDR_single# airport Comp_feat index=27 unprocessed_sdr=-3.9355 ideal_sdr=6.3273 est_sdr=4.7615
#ESTOI_single# airport Comp_feat index=26 unprocessed_estoi=0.3298 ideal_estoi=0.8458 est_estoi=0.6948
#STOI_single# airport Comp_feat index=26 unprocessed_stoi=0.6131 ideal_stoi=0.9134 est_stoi=0.8122
#SDR_single# airport Comp_feat index=26 unprocessed_sdr=-3.8400 ideal_sdr=6.0845 est_sdr=4.6270
#ESTOI_single# airport Comp_feat index=25 unprocessed_estoi=0.3140 ideal_estoi=0.8426 est_estoi=0.6928
#SDR_single# airport Comp_feat index=40 unprocessed_sdr=-3.7725 ideal_sdr=6.3860 est_sdr=5.1441
#ESTOI_single# airport Comp_feat index=39 unprocessed_estoi=0.2731 ideal_estoi=0.8298 est_estoi=0.6737
#STOI_single# airport Comp_feat index=39 unprocessed_stoi=0.6145 ideal_stoi=0.9202 est_stoi=0.8534
#SDR_single# airport Comp_feat index=39 unprocessed_sdr=-3.8058 ideal_sdr=6.7385 est_sdr=5.5081
#ESTOI_single# airport Comp_feat index=38 unprocessed_estoi=0.2943 ideal_estoi=0.8346 est_estoi=0.6328
#STOI_single# airport Comp_feat index=11 unprocessed_stoi=0.6231 ideal_stoi=0.9368 est_stoi=0.8603
#SDR_single# airport Comp_feat index=11 unprocessed_sdr=-3.6672 ideal_sdr=7.1220 est_sdr=5.6107
#ESTOI_single# airport Comp_feat index=10 unprocessed_estoi=0.2791 ideal_estoi=0.8199 est_estoi=0.5848
#STOI_single# airport Comp_feat index=10 unprocessed_stoi=0.5872 ideal_stoi=0.9192 est_stoi=0.8402
#SDR_single# airport Comp_feat index=10 unprocessed_sdr=-4.0263 ideal_sdr=7.4970 est_sdr=5.3956
#ESTOI_single# airport Comp_feat index=9 unprocessed_estoi=0.3087 ideal_estoi=0.8441 est_estoi=0.7011
#STOI_single# airport Comp_feat index=54 unprocessed_stoi=0.6734 ideal_stoi=0.9395 est_stoi=0.8799
#SDR_single# airport Comp_feat index=54 unprocessed_sdr=-3.8464 ideal_sdr=6.8539 est_sdr=4.7236
#ESTOI_single# airport Comp_feat index=53 unprocessed_estoi=0.3148 ideal_estoi=0.8391 est_estoi=0.7046
#STOI_single# airport Comp_feat index=53 unprocessed_stoi=0.6424 ideal_stoi=0.9287 est_stoi=0.8543
#SDR_single# airport Comp_feat index=53 unprocessed_sdr=-3.8834 ideal_sdr=6.7199 est_sdr=5.5041
#STOI_single# airport Comp_feat index=9 unprocessed_stoi=0.6415 ideal_stoi=0.9283 est_stoi=0.8749
#SDR_single# airport Comp_feat index=9 unprocessed_sdr=-3.8175 ideal_sdr=6.2922 est_sdr=4.5774
#STOI_single# airport Comp_feat index=25 unprocessed_stoi=0.6515 ideal_stoi=0.9338 est_stoi=0.8748
#SDR_single# airport Comp_feat index=25 unprocessed_sdr=-3.5619 ideal_sdr=6.4170 est_sdr=4.9223
#ESTOI_single# airport Comp_feat index=24 unprocessed_estoi=0.2586 ideal_estoi=0.8570 est_estoi=0.6953
#STOI_single# airport Comp_feat index=24 unprocessed_stoi=0.7295 ideal_stoi=0.9574 est_stoi=0.9019
#SDR_single# airport Comp_feat index=24 unprocessed_sdr=-3.5886 ideal_sdr=7.7481 est_sdr=6.1953
#STOI_single# airport Comp_feat index=38 unprocessed_stoi=0.5525 ideal_stoi=0.9008 est_stoi=0.7842
#SDR_single# airport Comp_feat index=38 unprocessed_sdr=-3.7301 ideal_sdr=5.7792 est_sdr=4.4257
#ESTOI_single# airport Comp_feat index=37 unprocessed_estoi=0.3734 ideal_estoi=0.8699 est_estoi=0.7424
#STOI_single# airport Comp_feat index=37 unprocessed_stoi=0.6756 ideal_stoi=0.9339 est_stoi=0.8773
#SDR_single# airport Comp_feat index=37 unprocessed_sdr=-3.8079 ideal_sdr=6.4713 est_sdr=4.9905
#ESTOI_single# airport Comp_feat index=52 unprocessed_estoi=0.2779 ideal_estoi=0.8457 est_estoi=0.6725
#STOI_single# airport Comp_feat index=52 unprocessed_stoi=0.6338 ideal_stoi=0.9354 est_stoi=0.8680
#SDR_single# airport Comp_feat index=52 unprocessed_sdr=-3.9178 ideal_sdr=6.5690 est_sdr=5.0963
#ESTOI_single# airport Comp_feat index=51 unprocessed_estoi=0.2731 ideal_estoi=0.8771 est_estoi=0.7175
#STOI_single# airport Comp_feat index=51 unprocessed_stoi=0.6011 ideal_stoi=0.9470 est_stoi=0.8842
#ESTOI_single# airport Comp_feat index=67 unprocessed_estoi=0.3307 ideal_estoi=0.8250 est_estoi=0.6906
#STOI_single# airport Comp_feat index=67 unprocessed_stoi=0.6996 ideal_stoi=0.9422 est_stoi=0.8996
#SDR_single# airport Comp_feat index=67 unprocessed_sdr=-3.7987 ideal_sdr=5.6709 est_sdr=4.1680
#ESTOI_single# airport Comp_feat index=66 unprocessed_estoi=0.2423 ideal_estoi=0.8664 est_estoi=0.6994
#ESTOI_single# airport Comp_feat index=23 unprocessed_estoi=0.3689 ideal_estoi=0.8253 est_estoi=0.7039
#STOI_single# airport Comp_feat index=23 unprocessed_stoi=0.6744 ideal_stoi=0.9254 est_stoi=0.8747
#SDR_single# airport Comp_feat index=23 unprocessed_sdr=-3.8119 ideal_sdr=6.1241 est_sdr=4.5600
#ESTOI_single# airport Comp_feat index=22 unprocessed_estoi=0.3289 ideal_estoi=0.8399 est_estoi=0.7177
#STOI_single# airport Comp_feat index=22 unprocessed_stoi=0.6549 ideal_stoi=0.9239 est_stoi=0.8704
#ESTOI_single# airport Comp_feat index=36 unprocessed_estoi=0.3677 ideal_estoi=0.8719 est_estoi=0.7404
#STOI_single# airport Comp_feat index=36 unprocessed_stoi=0.6234 ideal_stoi=0.9237 est_stoi=0.8492
#SDR_single# airport Comp_feat index=36 unprocessed_sdr=-3.8606 ideal_sdr=5.6636 est_sdr=4.0443
#ESTOI_single# airport Comp_feat index=35 unprocessed_estoi=0.2890 ideal_estoi=0.8277 est_estoi=0.6759
#STOI_single# airport Comp_feat index=35 unprocessed_stoi=0.5581 ideal_stoi=0.9199 est_stoi=0.8449
#SDR_single# airport Comp_feat index=51 unprocessed_sdr=-4.0913 ideal_sdr=6.7203 est_sdr=5.5265
#ESTOI_single# airport Comp_feat index=50 unprocessed_estoi=0.2336 ideal_estoi=0.8044 est_estoi=0.6326
#STOI_single# airport Comp_feat index=50 unprocessed_stoi=0.5653 ideal_stoi=0.9073 est_stoi=0.8252
#SDR_single# airport Comp_feat index=50 unprocessed_sdr=-4.2447 ideal_sdr=6.1086 est_sdr=4.5126
#ESTOI_single# airport Comp_feat index=49 unprocessed_estoi=0.3140 ideal_estoi=0.8564 est_estoi=0.7062
#STOI_single# airport Comp_feat index=66 unprocessed_stoi=0.5943 ideal_stoi=0.9379 est_stoi=0.8701
#SDR_single# airport Comp_feat index=66 unprocessed_sdr=-3.6671 ideal_sdr=6.5769 est_sdr=5.3849
#ESTOI_single# airport Comp_feat index=65 unprocessed_estoi=0.2833 ideal_estoi=0.8499 est_estoi=0.6817
#STOI_single# airport Comp_feat index=65 unprocessed_stoi=0.7090 ideal_stoi=0.9441 est_stoi=0.8888
#SDR_single# airport Comp_feat index=65 unprocessed_sdr=-3.5431 ideal_sdr=5.6250 est_sdr=3.4952
#SDR_single# airport Comp_feat index=22 unprocessed_sdr=-3.9489 ideal_sdr=6.8345 est_sdr=5.3891
#ESTOI_single# airport Comp_feat index=21 unprocessed_estoi=0.2972 ideal_estoi=0.8483 est_estoi=0.6692
#STOI_single# airport Comp_feat index=21 unprocessed_stoi=0.5971 ideal_stoi=0.9257 est_stoi=0.8411
#SDR_single# airport Comp_feat index=21 unprocessed_sdr=-3.7023 ideal_sdr=7.6632 est_sdr=6.3290
#ESTOI_single# airport Comp_feat index=20 unprocessed_estoi=0.2769 ideal_estoi=0.8695 est_estoi=0.6825
#SDR_single# airport Comp_feat index=35 unprocessed_sdr=-3.4582 ideal_sdr=7.1924 est_sdr=5.8851
#ESTOI_single# airport Comp_feat index=34 unprocessed_estoi=0.2783 ideal_estoi=0.8535 est_estoi=0.7086
#STOI_single# airport Comp_feat index=34 unprocessed_stoi=0.6782 ideal_stoi=0.9394 est_stoi=0.8894
#SDR_single# airport Comp_feat index=34 unprocessed_sdr=-3.8568 ideal_sdr=6.7660 est_sdr=5.2142
#ESTOI_single# airport Comp_feat index=33 unprocessed_estoi=0.3045 ideal_estoi=0.8176 est_estoi=0.6365
#STOI_single# airport Comp_feat index=33 unprocessed_stoi=0.5595 ideal_stoi=0.9017 est_stoi=0.8186
#STOI_single# airport Comp_feat index=20 unprocessed_stoi=0.5790 ideal_stoi=0.9304 est_stoi=0.8441
#SDR_single# airport Comp_feat index=20 unprocessed_sdr=-3.6893 ideal_sdr=6.8337 est_sdr=5.6810
#ESTOI_single# airport Comp_feat index=19 unprocessed_estoi=0.3243 ideal_estoi=0.8387 est_estoi=0.6963
#STOI_single# airport Comp_feat index=19 unprocessed_stoi=0.6556 ideal_stoi=0.9197 est_stoi=0.8542
#SDR_single# airport Comp_feat index=19 unprocessed_sdr=-3.8753 ideal_sdr=5.9270 est_sdr=4.4269
#ESTOI_single# airport Comp_feat index=18 unprocessed_estoi=0.3026 ideal_estoi=0.8870 est_estoi=0.7396
#SDR_single# airport Comp_feat index=33 unprocessed_sdr=-3.7002 ideal_sdr=5.6564 est_sdr=4.0165
#ESTOI_single# airport Comp_feat index=32 unprocessed_estoi=0.3863 ideal_estoi=0.8571 est_estoi=0.7425
#STOI_single# airport Comp_feat index=32 unprocessed_stoi=0.6905 ideal_stoi=0.9417 est_stoi=0.8963
#SDR_single# airport Comp_feat index=32 unprocessed_sdr=-3.6722 ideal_sdr=6.7144 est_sdr=5.2786
#ESTOI_single# airport Comp_feat index=31 unprocessed_estoi=0.3851 ideal_estoi=0.8579 est_estoi=0.7083
#STOI_single# airport Comp_feat index=49 unprocessed_stoi=0.6550 ideal_stoi=0.9307 est_stoi=0.8704
#SDR_single# airport Comp_feat index=49 unprocessed_sdr=-3.7982 ideal_sdr=6.4043 est_sdr=4.8813
#ESTOI_single# airport Comp_feat index=48 unprocessed_estoi=0.3103 ideal_estoi=0.8265 est_estoi=0.6657
#STOI_single# airport Comp_feat index=48 unprocessed_stoi=0.5666 ideal_stoi=0.9083 est_stoi=0.8331
#SDR_single# airport Comp_feat index=48 unprocessed_sdr=-4.0470 ideal_sdr=6.1613 est_sdr=4.8178
#ESTOI_single# airport Comp_feat index=64 unprocessed_estoi=0.3655 ideal_estoi=0.8274 est_estoi=0.6750
#STOI_single# airport Comp_feat index=64 unprocessed_stoi=0.6287 ideal_stoi=0.9306 est_stoi=0.8787
#SDR_single# airport Comp_feat index=64 unprocessed_sdr=-3.5721 ideal_sdr=6.0622 est_sdr=4.1087
#ESTOI_single# airport Comp_feat index=63 unprocessed_estoi=0.2694 ideal_estoi=0.8507 est_estoi=0.6888
#STOI_single# airport Comp_feat index=63 unprocessed_stoi=0.5534 ideal_stoi=0.9348 est_stoi=0.8652
#SDR_single# airport Comp_feat index=63 unprocessed_sdr=-3.6719 ideal_sdr=7.5915 est_sdr=6.4349
#STOI_single# airport Comp_feat index=31 unprocessed_stoi=0.6142 ideal_stoi=0.9291 est_stoi=0.8554
#SDR_single# airport Comp_feat index=31 unprocessed_sdr=-3.8094 ideal_sdr=5.8829 est_sdr=4.3962
#ESTOI_single# airport Comp_feat index=30 unprocessed_estoi=0.3621 ideal_estoi=0.8558 est_estoi=0.7235
#STOI_single# airport Comp_feat index=30 unprocessed_stoi=0.5998 ideal_stoi=0.9234 est_stoi=0.8546
#SDR_single# airport Comp_feat index=30 unprocessed_sdr=-3.7223 ideal_sdr=6.7342 est_sdr=5.2446
#ESTOI_single# airport Comp_feat index=47 unprocessed_estoi=0.3434 ideal_estoi=0.8441 est_estoi=0.6886
#STOI_single# airport Comp_feat index=47 unprocessed_stoi=0.6546 ideal_stoi=0.9253 est_stoi=0.8599
#SDR_single# airport Comp_feat index=47 unprocessed_sdr=-3.8151 ideal_sdr=6.7180 est_sdr=5.0847
#ESTOI_single# airport Comp_feat index=46 unprocessed_estoi=0.2975 ideal_estoi=0.8423 est_estoi=0.6666
#STOI_single# airport Comp_feat index=46 unprocessed_stoi=0.6268 ideal_stoi=0.9303 est_stoi=0.8498
#STOI_single# airport Comp_feat index=18 unprocessed_stoi=0.6716 ideal_stoi=0.9519 est_stoi=0.8960
#SDR_single# airport Comp_feat index=18 unprocessed_sdr=-3.9565 ideal_sdr=6.9446 est_sdr=5.4982
#ESTOI_single# airport Comp_feat index=17 unprocessed_estoi=0.3162 ideal_estoi=0.8326 est_estoi=0.6785
#STOI_single# airport Comp_feat index=17 unprocessed_stoi=0.5943 ideal_stoi=0.9138 est_stoi=0.8425
#SDR_single# airport Comp_feat index=17 unprocessed_sdr=-3.7425 ideal_sdr=7.4985 est_sdr=6.1345
#ESTOI_single# airport Comp_feat index=62 unprocessed_estoi=0.3940 ideal_estoi=0.8610 est_estoi=0.7353
#STOI_single# airport Comp_feat index=62 unprocessed_stoi=0.6868 ideal_stoi=0.9312 est_stoi=0.8844
#SDR_single# airport Comp_feat index=62 unprocessed_sdr=-3.7742 ideal_sdr=6.2290 est_sdr=4.4221
#ESTOI_single# airport Comp_feat index=61 unprocessed_estoi=0.3924 ideal_estoi=0.8544 est_estoi=0.7508
#STOI_single# airport Comp_feat index=61 unprocessed_stoi=0.7215 ideal_stoi=0.9338 est_stoi=0.8954
#ESTOI_single# airport Comp_feat index=82 unprocessed_estoi=0.3729 ideal_estoi=0.8680 est_estoi=0.7558
#STOI_single# airport Comp_feat index=82 unprocessed_stoi=0.6575 ideal_stoi=0.9278 est_stoi=0.8815
#SDR_single# airport Comp_feat index=82 unprocessed_sdr=-4.0593 ideal_sdr=6.5096 est_sdr=4.9487
#ESTOI_single# airport Comp_feat index=81 unprocessed_estoi=0.2883 ideal_estoi=0.8279 est_estoi=0.6399
#STOI_single# airport Comp_feat index=81 unprocessed_stoi=0.6099 ideal_stoi=0.9205 est_stoi=0.8325
#ESTOI_single# airport Comp_feat index=76 unprocessed_estoi=0.2546 ideal_estoi=0.8215 est_estoi=0.6600
#STOI_single# airport Comp_feat index=76 unprocessed_stoi=0.6031 ideal_stoi=0.9233 est_stoi=0.8564
#SDR_single# airport Comp_feat index=76 unprocessed_sdr=-3.9185 ideal_sdr=6.3999 est_sdr=5.1374
#ESTOI_single# airport Comp_feat index=75 unprocessed_estoi=0.3086 ideal_estoi=0.8634 est_estoi=0.7381
#STOI_single# airport Comp_feat index=75 unprocessed_stoi=0.6814 ideal_stoi=0.9397 est_stoi=0.8843
#SDR_single# airport Comp_feat index=46 unprocessed_sdr=-3.7291 ideal_sdr=7.9332 est_sdr=6.2284
#ESTOI_single# airport Comp_feat index=45 unprocessed_estoi=0.2673 ideal_estoi=0.8374 est_estoi=0.6971
#STOI_single# airport Comp_feat index=45 unprocessed_stoi=0.5457 ideal_stoi=0.9205 est_stoi=0.8576
#SDR_single# airport Comp_feat index=45 unprocessed_sdr=-3.5685 ideal_sdr=7.7880 est_sdr=6.1695
#ESTOI_single# airport Comp_feat index=44 unprocessed_estoi=0.3461 ideal_estoi=0.8653 est_estoi=0.7611
#SDR_single# airport Comp_feat index=61 unprocessed_sdr=-3.9165 ideal_sdr=5.5659 est_sdr=4.1783
#ESTOI_single# airport Comp_feat index=60 unprocessed_estoi=0.2748 ideal_estoi=0.8252 est_estoi=0.6290
#STOI_single# airport Comp_feat index=60 unprocessed_stoi=0.6430 ideal_stoi=0.9333 est_stoi=0.8396
#SDR_single# airport Comp_feat index=60 unprocessed_sdr=-3.8783 ideal_sdr=5.8340 est_sdr=4.6479
#STOI_single# airport Comp_feat index=44 unprocessed_stoi=0.7007 ideal_stoi=0.9350 est_stoi=0.8993
#SDR_single# airport Comp_feat index=44 unprocessed_sdr=-3.8771 ideal_sdr=5.8572 est_sdr=4.4636
#ESTOI_single# airport Comp_feat index=43 unprocessed_estoi=0.3348 ideal_estoi=0.8739 est_estoi=0.7557
#STOI_single# airport Comp_feat index=43 unprocessed_stoi=0.7168 ideal_stoi=0.9426 est_stoi=0.8937
#SDR_single# airport Comp_feat index=43 unprocessed_sdr=-4.1607 ideal_sdr=6.1496 est_sdr=4.6042
#SDR_single# airport Comp_feat index=81 unprocessed_sdr=-3.6372 ideal_sdr=6.3818 est_sdr=5.0197
#ESTOI_single# airport Comp_feat index=80 unprocessed_estoi=0.3225 ideal_estoi=0.8533 est_estoi=0.6972
#STOI_single# airport Comp_feat index=80 unprocessed_stoi=0.6513 ideal_stoi=0.9351 est_stoi=0.8894
#SDR_single# airport Comp_feat index=80 unprocessed_sdr=-4.0848 ideal_sdr=6.7875 est_sdr=5.4262
#ESTOI_single# airport Comp_feat index=79 unprocessed_estoi=0.2745 ideal_estoi=0.8601 est_estoi=0.7278
#SDR_single# airport Comp_feat index=75 unprocessed_sdr=-3.9247 ideal_sdr=6.5412 est_sdr=4.5978
#ESTOI_single# airport Comp_feat index=74 unprocessed_estoi=0.2780 ideal_estoi=0.8300 est_estoi=0.6245
#STOI_single# airport Comp_feat index=74 unprocessed_stoi=0.6187 ideal_stoi=0.9062 est_stoi=0.8250
#SDR_single# airport Comp_feat index=74 unprocessed_sdr=-3.7879 ideal_sdr=6.3805 est_sdr=4.6511
#ESTOI_single# airport Comp_feat index=73 unprocessed_estoi=0.3732 ideal_estoi=0.8442 est_estoi=0.7274
#ESTOI_single# airport Comp_feat index=87 unprocessed_estoi=0.2663 ideal_estoi=0.7743 est_estoi=0.5909
#STOI_single# airport Comp_feat index=87 unprocessed_stoi=0.4818 ideal_stoi=0.8934 est_stoi=0.8107
#SDR_single# airport Comp_feat index=87 unprocessed_sdr=-3.6614 ideal_sdr=5.8737 est_sdr=4.4577
#ESTOI_single# airport Comp_feat index=86 unprocessed_estoi=0.3583 ideal_estoi=0.8589 est_estoi=0.7107
#STOI_single# airport Comp_feat index=86 unprocessed_stoi=0.6342 ideal_stoi=0.9282 est_stoi=0.8659
#ESTOI_single# airport Comp_feat index=59 unprocessed_estoi=0.3176 ideal_estoi=0.8745 est_estoi=0.7175
#STOI_single# airport Comp_feat index=59 unprocessed_stoi=0.6639 ideal_stoi=0.9471 est_stoi=0.8849
#SDR_single# airport Comp_feat index=59 unprocessed_sdr=-3.5415 ideal_sdr=7.7169 est_sdr=6.1675
#ESTOI_single# airport Comp_feat index=58 unprocessed_estoi=0.3216 ideal_estoi=0.8794 est_estoi=0.7029
#STOI_single# airport Comp_feat index=73 unprocessed_stoi=0.6670 ideal_stoi=0.9163 est_stoi=0.8520
#SDR_single# airport Comp_feat index=73 unprocessed_sdr=-3.7294 ideal_sdr=6.9032 est_sdr=4.8342
#ESTOI_single# airport Comp_feat index=72 unprocessed_estoi=0.3339 ideal_estoi=0.8484 est_estoi=0.6852
#STOI_single# airport Comp_feat index=72 unprocessed_stoi=0.6209 ideal_stoi=0.9151 est_stoi=0.8446
#SDR_single# airport Comp_feat index=72 unprocessed_sdr=-3.9260 ideal_sdr=6.6560 est_sdr=4.8311
#STOI_single# airport Comp_feat index=58 unprocessed_stoi=0.7097 ideal_stoi=0.9472 est_stoi=0.8916
#SDR_single# airport Comp_feat index=58 unprocessed_sdr=-3.8664 ideal_sdr=6.6431 est_sdr=5.3027
#ESTOI_single# airport Comp_feat index=57 unprocessed_estoi=0.3100 ideal_estoi=0.8656 est_estoi=0.7421
#STOI_single# airport Comp_feat index=57 unprocessed_stoi=0.6069 ideal_stoi=0.9348 est_stoi=0.8813
#SDR_single# airport Comp_feat index=57 unprocessed_sdr=-3.9048 ideal_sdr=7.3848 est_sdr=6.1249
#ESTOI_single# airport Comp_feat index=56 unprocessed_estoi=0.3039 ideal_estoi=0.8196 est_estoi=0.6681
#STOI_single# airport Comp_feat index=56 unprocessed_stoi=0.6101 ideal_stoi=0.9165 est_stoi=0.8465
#SDR_single# airport Comp_feat index=56 unprocessed_sdr=-3.8121 ideal_sdr=5.5693 est_sdr=4.2712
#STOI_single# airport Comp_feat index=79 unprocessed_stoi=0.5648 ideal_stoi=0.9334 est_stoi=0.8836
#SDR_single# airport Comp_feat index=79 unprocessed_sdr=-3.6467 ideal_sdr=6.0050 est_sdr=4.7329
#ESTOI_single# airport Comp_feat index=78 unprocessed_estoi=0.2689 ideal_estoi=0.8097 est_estoi=0.6178
#STOI_single# airport Comp_feat index=78 unprocessed_stoi=0.5820 ideal_stoi=0.9104 est_stoi=0.8244
#SDR_single# airport Comp_feat index=78 unprocessed_sdr=-3.5791 ideal_sdr=6.9856 est_sdr=5.4216
#ESTOI_single# airport Comp_feat index=77 unprocessed_estoi=0.2693 ideal_estoi=0.8483 est_estoi=0.6558
#STOI_single# airport Comp_feat index=77 unprocessed_stoi=0.6740 ideal_stoi=0.9386 est_stoi=0.8707
#SDR_single# airport Comp_feat index=77 unprocessed_sdr=-3.4965 ideal_sdr=7.1122 est_sdr=5.8874
#ESTOI_single# airport Comp_feat index=71 unprocessed_estoi=0.2211 ideal_estoi=0.8175 est_estoi=0.6525
#STOI_single# airport Comp_feat index=71 unprocessed_stoi=0.6033 ideal_stoi=0.9269 est_stoi=0.8643
#SDR_single# airport Comp_feat index=71 unprocessed_sdr=-3.6530 ideal_sdr=7.1234 est_sdr=5.7941
#ESTOI_single# airport Comp_feat index=70 unprocessed_estoi=0.2760 ideal_estoi=0.8661 est_estoi=0.7235
#SDR_single# airport Comp_feat index=86 unprocessed_sdr=-3.7598 ideal_sdr=6.1842 est_sdr=4.5837
#ESTOI_single# airport Comp_feat index=85 unprocessed_estoi=0.3759 ideal_estoi=0.8823 est_estoi=0.7836
#STOI_single# airport Comp_feat index=85 unprocessed_stoi=0.7322 ideal_stoi=0.9431 est_stoi=0.9033
#SDR_single# airport Comp_feat index=85 unprocessed_sdr=-3.8181 ideal_sdr=6.6315 est_sdr=4.7780
#ESTOI_single# airport Comp_feat index=84 unprocessed_estoi=0.2669 ideal_estoi=0.8416 est_estoi=0.6729
#STOI_single# airport Comp_feat index=70 unprocessed_stoi=0.6395 ideal_stoi=0.9378 est_stoi=0.8701
#SDR_single# airport Comp_feat index=70 unprocessed_sdr=-3.8165 ideal_sdr=7.0323 est_sdr=5.4163
#ESTOI_single# airport Comp_feat index=69 unprocessed_estoi=0.3184 ideal_estoi=0.8441 est_estoi=0.7198
#STOI_single# airport Comp_feat index=69 unprocessed_stoi=0.6251 ideal_stoi=0.9236 est_stoi=0.8718
#SDR_single# airport Comp_feat index=69 unprocessed_sdr=-3.9858 ideal_sdr=5.3967 est_sdr=4.0513
#STOI_single# airport Comp_feat index=84 unprocessed_stoi=0.6634 ideal_stoi=0.9388 est_stoi=0.8785
#SDR_single# airport Comp_feat index=84 unprocessed_sdr=-3.8457 ideal_sdr=6.6086 est_sdr=5.0134
#ESTOI_single# airport Comp_feat index=83 unprocessed_estoi=0.2622 ideal_estoi=0.7934 est_estoi=0.6302
#STOI_single# airport Comp_feat index=83 unprocessed_stoi=0.6274 ideal_stoi=0.9076 est_stoi=0.8327
#SDR_single# airport Comp_feat index=83 unprocessed_sdr=-3.9015 ideal_sdr=5.7776 est_sdr=4.2769
#ESTOI_single# airport Comp_feat index=91 unprocessed_estoi=0.2741 ideal_estoi=0.8637 est_estoi=0.6976
#STOI_single# airport Comp_feat index=91 unprocessed_stoi=0.6241 ideal_stoi=0.9339 est_stoi=0.8584
#SDR_single# airport Comp_feat index=91 unprocessed_sdr=-3.7517 ideal_sdr=6.1809 est_sdr=4.5060
#ESTOI_single# airport Comp_feat index=90 unprocessed_estoi=0.3702 ideal_estoi=0.8419 est_estoi=0.6896
#ESTOI_single# airport Comp_feat index=96 unprocessed_estoi=0.2211 ideal_estoi=0.8255 est_estoi=0.6508
#STOI_single# airport Comp_feat index=96 unprocessed_stoi=0.6125 ideal_stoi=0.9332 est_stoi=0.8693
#SDR_single# airport Comp_feat index=96 unprocessed_sdr=-3.7553 ideal_sdr=7.2366 est_sdr=5.3738
#ESTOI_single# airport Comp_feat index=95 unprocessed_estoi=0.2181 ideal_estoi=0.8351 est_estoi=0.6307
#STOI_single# airport Comp_feat index=95 unprocessed_stoi=0.5618 ideal_stoi=0.9163 est_stoi=0.8072
#SDR_single# airport Comp_feat index=95 unprocessed_sdr=-3.8759 ideal_sdr=7.1455 est_sdr=5.3512
#STOI_single# airport Comp_feat index=90 unprocessed_stoi=0.6129 ideal_stoi=0.9222 est_stoi=0.8447
#SDR_single# airport Comp_feat index=90 unprocessed_sdr=-3.8625 ideal_sdr=6.3011 est_sdr=4.6085
#ESTOI_single# airport Comp_feat index=89 unprocessed_estoi=0.2716 ideal_estoi=0.8268 est_estoi=0.6406
#STOI_single# airport Comp_feat index=89 unprocessed_stoi=0.5787 ideal_stoi=0.9113 est_stoi=0.8367
#SDR_single# airport Comp_feat index=89 unprocessed_sdr=-3.8756 ideal_sdr=5.5030 est_sdr=3.8722
#ESTOI_single# airport Comp_feat index=68 unprocessed_estoi=0.3380 ideal_estoi=0.8594 est_estoi=0.7184
#STOI_single# airport Comp_feat index=68 unprocessed_stoi=0.6150 ideal_stoi=0.9293 est_stoi=0.8570
#SDR_single# airport Comp_feat index=68 unprocessed_sdr=-4.1051 ideal_sdr=7.2136 est_sdr=5.8935
#ESTOI_single# airport Comp_feat index=97 unprocessed_estoi=0.2650 ideal_estoi=0.8439 est_estoi=0.6007
#STOI_single# airport Comp_feat index=97 unprocessed_stoi=0.5928 ideal_stoi=0.9245 est_stoi=0.7794
#SDR_single# airport Comp_feat index=97 unprocessed_sdr=-3.8875 ideal_sdr=6.3665 est_sdr=4.9549
#ESTOI_single# airport Comp_feat index=88 unprocessed_estoi=0.3225 ideal_estoi=0.8472 est_estoi=0.6797
#STOI_single# airport Comp_feat index=88 unprocessed_stoi=0.6033 ideal_stoi=0.9350 est_stoi=0.8617
#SDR_single# airport Comp_feat index=88 unprocessed_sdr=-3.7717 ideal_sdr=6.0216 est_sdr=4.2100
#ESTOI_single# airport Comp_feat index=99 unprocessed_estoi=0.3828 ideal_estoi=0.8780 est_estoi=0.7427
#STOI_single# airport Comp_feat index=99 unprocessed_stoi=0.7068 ideal_stoi=0.9359 est_stoi=0.8742
#SDR_single# airport Comp_feat index=99 unprocessed_sdr=-3.6796 ideal_sdr=5.5051 est_sdr=3.9244
#ESTOI_single# airport Comp_feat index=100 unprocessed_estoi=0.2566 ideal_estoi=0.8712 est_estoi=0.6850
#STOI_single# airport Comp_feat index=100 unprocessed_stoi=0.6598 ideal_stoi=0.9367 est_stoi=0.8542
#SDR_single# airport Comp_feat index=100 unprocessed_sdr=-3.8689 ideal_sdr=7.2293 est_sdr=5.6853
#ESTOI_single# airport Comp_feat index=94 unprocessed_estoi=0.3268 ideal_estoi=0.8526 est_estoi=0.6721
#STOI_single# airport Comp_feat index=94 unprocessed_stoi=0.6137 ideal_stoi=0.9298 est_stoi=0.8569
#SDR_single# airport Comp_feat index=94 unprocessed_sdr=-3.5142 ideal_sdr=6.4265 est_sdr=4.8782
#ESTOI_single# airport Comp_feat index=93 unprocessed_estoi=0.3412 ideal_estoi=0.8469 est_estoi=0.6795
#ESTOI_single# airport Comp_feat index=98 unprocessed_estoi=0.2346 ideal_estoi=0.8234 est_estoi=0.5851
#STOI_single# airport Comp_feat index=98 unprocessed_stoi=0.5440 ideal_stoi=0.9081 est_stoi=0.7743
#SDR_single# airport Comp_feat index=98 unprocessed_sdr=-4.0480 ideal_sdr=6.2247 est_sdr=4.7897
#STOI_single# airport Comp_feat index=93 unprocessed_stoi=0.6016 ideal_stoi=0.9135 est_stoi=0.8370
#SDR_single# airport Comp_feat index=93 unprocessed_sdr=-3.6699 ideal_sdr=6.5892 est_sdr=4.6099
#ESTOI_single# airport Comp_feat index=92 unprocessed_estoi=0.3264 ideal_estoi=0.8618 est_estoi=0.7274
#STOI_single# airport Comp_feat index=92 unprocessed_stoi=0.6637 ideal_stoi=0.9305 est_stoi=0.8662
#SDR_single# airport Comp_feat index=92 unprocessed_sdr=-3.8411 ideal_sdr=6.2040 est_sdr=4.6670
#PESQ_single# index=2 unprocessed_pesq=1.6820 ideal_pesq=3.0030 est_pesq=2.3580
#PESQ_single# index=4 unprocessed_pesq=1.7430 ideal_pesq=2.9900 est_pesq=2.3350
#PESQ_single# index=8 unprocessed_pesq=1.4920 ideal_pesq=3.0310 est_pesq=2.4510
#PESQ_single# index=16 unprocessed_pesq=1.3670 ideal_pesq=2.9980 est_pesq=2.4400
#PESQ_single# index=3 unprocessed_pesq=1.5910 ideal_pesq=2.9150 est_pesq=2.3770
#PESQ_single# index=1 unprocessed_pesq=1.0100 ideal_pesq=2.9440 est_pesq=2.3870
#PESQ_single# index=7 unprocessed_pesq=1.5010 ideal_pesq=2.8630 est_pesq=2.2800
#PESQ_single# index=15 unprocessed_pesq=0.5190 ideal_pesq=2.9500 est_pesq=2.0880
#PESQ_single# index=29 unprocessed_pesq=1.3200 ideal_pesq=2.7760 est_pesq=2.2500
#PESQ_single# index=42 unprocessed_pesq=1.8740 ideal_pesq=3.0690 est_pesq=2.4330
#PESQ_single# index=6 unprocessed_pesq=1.5500 ideal_pesq=2.8940 est_pesq=2.2130
#PESQ_single# index=14 unprocessed_pesq=1.5250 ideal_pesq=2.9900 est_pesq=2.3320
#PESQ_single# index=41 unprocessed_pesq=1.4750 ideal_pesq=2.9110 est_pesq=2.3750
#PESQ_single# index=5 unprocessed_pesq=1.5440 ideal_pesq=3.1320 est_pesq=2.5130
#PESQ_single# index=13 unprocessed_pesq=0.8000 ideal_pesq=2.9500 est_pesq=2.4570
#PESQ_single# index=28 unprocessed_pesq=1.5890 ideal_pesq=3.0320 est_pesq=2.4830
#PESQ_single# index=27 unprocessed_pesq=1.5810 ideal_pesq=3.0870 est_pesq=2.3100
#PESQ_single# index=40 unprocessed_pesq=1.6510 ideal_pesq=2.9720 est_pesq=2.3170
#PESQ_single# index=55 unprocessed_pesq=1.5160 ideal_pesq=3.1660 est_pesq=2.4280
#PESQ_single# index=12 unprocessed_pesq=1.8560 ideal_pesq=2.8090 est_pesq=2.1950
#PESQ_single# index=39 unprocessed_pesq=1.7420 ideal_pesq=3.0830 est_pesq=2.4920
#PESQ_single# index=26 unprocessed_pesq=1.5090 ideal_pesq=2.9260 est_pesq=2.4080
#PESQ_single# index=54 unprocessed_pesq=1.6280 ideal_pesq=2.9460 est_pesq=2.3480
#PESQ_single# index=11 unprocessed_pesq=1.6480 ideal_pesq=2.9210 est_pesq=2.3880
#PESQ_single# index=25 unprocessed_pesq=1.8210 ideal_pesq=3.1840 est_pesq=2.5140
#PESQ_single# index=38 unprocessed_pesq=1.5070 ideal_pesq=3.0340 est_pesq=2.3060
#PESQ_single# index=53 unprocessed_pesq=1.5590 ideal_pesq=3.0500 est_pesq=2.4090
#PESQ_single# index=10 unprocessed_pesq=1.6930 ideal_pesq=3.2380 est_pesq=2.1200
#PESQ_single# index=37 unprocessed_pesq=1.5550 ideal_pesq=2.8850 est_pesq=2.4460
#PESQ_single# index=9 unprocessed_pesq=1.8060 ideal_pesq=3.1250 est_pesq=2.4690
#PESQ_single# index=24 unprocessed_pesq=1.9970 ideal_pesq=3.2790 est_pesq=2.5400
#PESQ_single# index=52 unprocessed_pesq=1.3460 ideal_pesq=2.7930 est_pesq=2.1210
#PESQ_single# index=23 unprocessed_pesq=1.6630 ideal_pesq=3.1280 est_pesq=2.4870
#PESQ_single# index=36 unprocessed_pesq=1.5370 ideal_pesq=2.8970 est_pesq=2.4500
#PESQ_single# index=51 unprocessed_pesq=1.6990 ideal_pesq=3.0690 est_pesq=2.4750
#PESQ_single# index=67 unprocessed_pesq=1.8400 ideal_pesq=3.2370 est_pesq=2.5950
#PESQ_single# index=22 unprocessed_pesq=1.4660 ideal_pesq=2.9370 est_pesq=2.3810
#PESQ_single# index=35 unprocessed_pesq=1.5120 ideal_pesq=3.0270 est_pesq=2.3550
#PESQ_single# index=50 unprocessed_pesq=1.7870 ideal_pesq=3.1750 est_pesq=2.4270
#PESQ_single# index=66 unprocessed_pesq=1.4880 ideal_pesq=3.0700 est_pesq=2.4400
#PESQ_single# index=21 unprocessed_pesq=1.4410 ideal_pesq=3.0130 est_pesq=2.0400
#PESQ_single# index=34 unprocessed_pesq=1.7960 ideal_pesq=3.0090 est_pesq=2.4610
#PESQ_single# index=49 unprocessed_pesq=1.3690 ideal_pesq=2.9800 est_pesq=2.2540
#PESQ_single# index=65 unprocessed_pesq=1.9660 ideal_pesq=3.1860 est_pesq=2.5700
#PESQ_single# index=20 unprocessed_pesq=1.6580 ideal_pesq=2.9760 est_pesq=2.4150
#PESQ_single# index=33 unprocessed_pesq=1.1610 ideal_pesq=3.0190 est_pesq=2.4040
#PESQ_single# index=48 unprocessed_pesq=1.4760 ideal_pesq=2.9760 est_pesq=2.3380
#PESQ_single# index=64 unprocessed_pesq=1.6980 ideal_pesq=3.0430 est_pesq=2.3870
#PESQ_single# index=19 unprocessed_pesq=1.6050 ideal_pesq=2.9930 est_pesq=2.3050
#PESQ_single# index=32 unprocessed_pesq=1.8490 ideal_pesq=3.0010 est_pesq=2.5320
#PESQ_single# index=63 unprocessed_pesq=1.3890 ideal_pesq=3.3690 est_pesq=2.6290
#PESQ_single# index=47 unprocessed_pesq=1.3540 ideal_pesq=2.8340 est_pesq=2.2340
#PESQ_single# index=18 unprocessed_pesq=1.7670 ideal_pesq=3.2180 est_pesq=2.4760
#PESQ_single# index=31 unprocessed_pesq=1.5300 ideal_pesq=2.8800 est_pesq=2.2460
#PESQ_single# index=46 unprocessed_pesq=1.4910 ideal_pesq=2.7450 est_pesq=2.0150
#PESQ_single# index=62 unprocessed_pesq=1.5110 ideal_pesq=2.9870 est_pesq=2.5110
#PESQ_single# index=30 unprocessed_pesq=1.7010 ideal_pesq=3.0100 est_pesq=2.2730
#PESQ_single# index=17 unprocessed_pesq=0.7790 ideal_pesq=3.0380 est_pesq=2.3680
#PESQ_single# index=45 unprocessed_pesq=1.4760 ideal_pesq=2.9890 est_pesq=2.3910
#PESQ_single# index=61 unprocessed_pesq=1.5470 ideal_pesq=2.9570 est_pesq=2.3860
#PESQ_single# index=82 unprocessed_pesq=1.5710 ideal_pesq=2.9290 est_pesq=2.3800
#PESQ_single# index=76 unprocessed_pesq=1.4630 ideal_pesq=2.9100 est_pesq=2.4160
#PESQ_single# index=60 unprocessed_pesq=1.6740 ideal_pesq=3.1600 est_pesq=2.5360
#PESQ_single# index=44 unprocessed_pesq=1.8020 ideal_pesq=2.8840 est_pesq=2.2650
#PESQ_single# index=81 unprocessed_pesq=1.4500 ideal_pesq=3.1330 est_pesq=2.3450
#PESQ_single# index=75 unprocessed_pesq=1.6300 ideal_pesq=2.9270 est_pesq=2.2950
#PESQ_single# index=43 unprocessed_pesq=1.9730 ideal_pesq=3.1320 est_pesq=2.5620
#PESQ_single# index=59 unprocessed_pesq=1.5240 ideal_pesq=3.0370 est_pesq=2.4320
#PESQ_single# index=80 unprocessed_pesq=1.8930 ideal_pesq=3.1480 est_pesq=2.5290
#PESQ_single# index=74 unprocessed_pesq=1.6050 ideal_pesq=2.9130 est_pesq=2.2610
#PESQ_single# index=87 unprocessed_pesq=1.5330 ideal_pesq=2.8620 est_pesq=2.2560
#PESQ_single# index=58 unprocessed_pesq=1.7400 ideal_pesq=3.2090 est_pesq=2.5600
#PESQ_single# index=79 unprocessed_pesq=0.4510 ideal_pesq=3.0090 est_pesq=2.4270
#PESQ_single# index=73 unprocessed_pesq=1.5190 ideal_pesq=2.9740 est_pesq=2.3890
#PESQ_single# index=57 unprocessed_pesq=1.3570 ideal_pesq=2.8810 est_pesq=2.4280
#PESQ_single# index=86 unprocessed_pesq=1.5330 ideal_pesq=3.1250 est_pesq=2.4940
#PESQ_single# index=56 unprocessed_pesq=1.7920 ideal_pesq=3.0190 est_pesq=2.3670
#PESQ_single# index=78 unprocessed_pesq=1.4780 ideal_pesq=2.8970 est_pesq=2.4470
#PESQ_single# index=72 unprocessed_pesq=1.5570 ideal_pesq=3.1300 est_pesq=2.3280
#PESQ_single# index=85 unprocessed_pesq=1.6150 ideal_pesq=3.0820 est_pesq=2.4940
#PESQ_single# index=77 unprocessed_pesq=1.6330 ideal_pesq=2.9720 est_pesq=2.3990
#PESQ_single# index=71 unprocessed_pesq=1.6100 ideal_pesq=2.9680 est_pesq=2.3500
#PESQ_single# index=91 unprocessed_pesq=1.4610 ideal_pesq=2.8020 est_pesq=2.2560
#PESQ_single# index=84 unprocessed_pesq=1.7810 ideal_pesq=3.1470 est_pesq=2.4890
#PESQ_single# index=96 unprocessed_pesq=1.0940 ideal_pesq=2.9220 est_pesq=2.1690
#PESQ_single# index=70 unprocessed_pesq=1.5780 ideal_pesq=3.0380 est_pesq=2.3940
#PESQ_single# index=90 unprocessed_pesq=1.1070 ideal_pesq=2.9660 est_pesq=2.3890
#PESQ_single# index=83 unprocessed_pesq=1.7010 ideal_pesq=2.9760 est_pesq=2.3790
#PESQ_single# index=69 unprocessed_pesq=1.5230 ideal_pesq=2.7690 est_pesq=2.1860
#PESQ_single# index=89 unprocessed_pesq=1.6340 ideal_pesq=2.9950 est_pesq=2.4200
#PESQ_single# index=95 unprocessed_pesq=1.4730 ideal_pesq=2.9150 est_pesq=2.1930
#PESQ_single# index=97 unprocessed_pesq=1.5440 ideal_pesq=3.0700 est_pesq=2.2870
#PESQ_single# index=88 unprocessed_pesq=1.7820 ideal_pesq=3.0760 est_pesq=2.3970
#PESQ_single# index=68 unprocessed_pesq=1.7840 ideal_pesq=3.1040 est_pesq=2.3480
#PESQ_single# index=99 unprocessed_pesq=1.6880 ideal_pesq=3.0400 est_pesq=2.3600
#PESQ_single# index=100 unprocessed_pesq=1.6480 ideal_pesq=3.0640 est_pesq=2.3920
#PESQ_single# index=98 unprocessed_pesq=1.3940 ideal_pesq=2.9490 est_pesq=2.1470
#PESQ_single# index=94 unprocessed_pesq=1.4700 ideal_pesq=2.9300 est_pesq=2.3200
#PESQ_single# index=93 unprocessed_pesq=1.4380 ideal_pesq=2.8570 est_pesq=2.1920
#PESQ_single# index=92 unprocessed_pesq=1.4820 ideal_pesq=3.0380 est_pesq=2.4650
