# Supplementary material for: Causal speech enhancement using dynamical-weighted loss and attention encoder-decoder recurrent neural network
Source: PLoS One. 2023 May 11;18(5):e0285629. doi: 10.1371/journal.pone.0285629 (PMC10174555; doi:10.1371/journal.pone.0285629)
Supplement: S2 File — (ZIP) [file pone.0285629.s002.zip]

Archive with 21 entries (14 files):
- Minimal Raw Code/
- Minimal Raw Code/config/
- Minimal Raw Code/config/train/
- Minimal Raw Code/config/train/20191020_lr0002_batchSize32.json5
- Minimal Raw Code/dataset/
- Minimal Raw Code/dataset/irm_dataset.py
- Minimal Raw Code/model/
- Minimal Raw Code/model/lstm_model.py
- Minimal Raw Code/model/__init__.py
- Minimal Raw Code/README.md
- Minimal Raw Code/train.py
- Minimal Raw Code/trainer/
- Minimal Raw Code/trainer/base_trainer.py
- Minimal Raw Code/trainer/trainer.py
- Minimal Raw Code/trainer/__init__.py
- Minimal Raw Code/util/
- Minimal Raw Code/util/loss.py
- Minimal Raw Code/util/metrics.py
- Minimal Raw Code/util/utils.py
- Minimal Raw Code/util/visualization.py
- Minimal Raw Code/util/__init__.py
