# Supplementary material for: Causal speech enhancement using dynamical-weighted loss and attention encoder-decoder recurrent neural network
Source: PLoS One. 2023 May 11;18(5):e0285629. doi: 10.1371/journal.pone.0285629 (PMC10174555; doi:10.1371/journal.pone.0285629)
Supplement: S2 File — (ZIP) [file pone.0285629.s002.zip › Minimal Raw Code/config/train/20191020_lr0002_batchSize32.json5]

{
    "seed": 0,
    "description": "null",
    "root_dir": "/media/imucs/DataDisk/haoxiang/Experiment/IRM",
    "cudnn_deterministic": false,
    "trainer": {
        "epochs": 1200,
        "save_checkpoint_interval": 10,
        "validation": {
            "interval": 10,
            "find_max": true,
            "custom": {
                "visualize_audio_limit": 20,
                "visualize_waveform_limit": 20,
                "visualize_spectrogram_limit": 20
            }
        }
    },
    "model": {
        "module": "model.lstm_model",
        "main": "LSTMModel",
        "args": {}
    },
    "loss_function": {
        "module": "util.loss",
        "main": "mse_loss_for_variable_length_data",
        "args": {}
    },
    "optimizer": {
        "lr": 0.0002,
        "beta1": 0.0,
        "beta2": 0.9
    },
    "train_dataset": {
        "module": "dataset.irm_dataset",
        "main": "IRMDataset",
        "args": {
            "noise_dataset": "/home/imucs/Datasets/Build-SE-Dataset-V2/Data/noise.txt",
            "clean_dataset": "/home/imucs/Datasets/Build-SE-Dataset-V2/Data/clean.txt",
            "snr_list": [
                "-5",
                "0"
            ],
            "limit": 900,
            "offset": 0,
            "mode": "train",
            "n_jobs": -1
        }
    },
    "validation_dataset": {
        "module": "dataset.irm_dataset",
        "main": "IRMDataset",
        "args": {
            "noise_dataset": "/home/imucs/Datasets/Build-SE-Dataset-V2/Data/noise.txt",
            "clean_dataset": "/home/imucs/Datasets/Build-SE-Dataset-V2/Data/clean.txt",
            "snr_list": [
                "-5",
                "0",
                "5"
            ],
            "limit": 50,
            "offset": 900,
            "mode": "validation",
            "n_jobs": 1
        }
    },
    "train_dataloader": {
        "batch_size": 32,
        "num_workers": 32,
        "shuffle": true,
        "pin_memory": true
    }
}
