# Supplementary material for: Causal speech enhancement using dynamical-weighted loss and attention encoder-decoder recurrent neural network
Source: PLoS One. 2023 May 11;18(5):e0285629. doi: 10.1371/journal.pone.0285629 (PMC10174555; doi:10.1371/journal.pone.0285629)
Supplement: S2 File — (ZIP) [file pone.0285629.s002.zip › Minimal Raw Code/README.md]

Speech Enhancement using LSTM Encoder Decoder

- Python 3.7.x
- CUDA 10.1
- Pytorch 1.3

conda install tensorboard
pip install matplotlib librosa pystoi json5
pip install https://github.com/vBaiCai/python-pesq/archive/master.zip
```

（train.py)

train.py
