# Supplementary material for: Causal speech enhancement using dynamical-weighted loss and attention encoder-decoder recurrent neural network
Source: PLoS One. 2023 May 11;18(5):e0285629. doi: 10.1371/journal.pone.0285629 (PMC10174555; doi:10.1371/journal.pone.0285629)
Supplement: S2 File — (ZIP) [file pone.0285629.s002.zip › Minimal Raw Code/util/metrics.py]

from pypesq import pesq
from pystoi.stoi import stoi


def compute_STOI(clean_signal, noisy_signal, sr=16000):
    return stoi(clean_signal, noisy_signal, sr, extended=False)


def _compute_PESQ_sub_task(clean_signal, noisy_siganl, sr=16000):
    return pesq(clean_signal, noisy_siganl, sr)


def compute_PESQ(clean_signal, noisy_signal, sr=16000):
    return pesq(clean_signal, noisy_signal, sr)
