# Supplementary material for: Causal speech enhancement using dynamical-weighted loss and attention encoder-decoder recurrent neural network
Source: PLoS One. 2023 May 11;18(5):e0285629. doi: 10.1371/journal.pone.0285629 (PMC10174555; doi:10.1371/journal.pone.0285629)
Supplement: S2 File — (ZIP) [file pone.0285629.s002.zip › Minimal Raw Code/util/visualization.py]

from torch.utils.tensorboard import SummaryWriter


def writer(logs_dir):
    return SummaryWriter(log_dir=logs_dir, max_queue=5, flush_secs=30)
