# Supplementary material for: Causal speech enhancement using dynamical-weighted loss and attention encoder-decoder recurrent neural network
Source: PLoS One. 2023 May 11;18(5):e0285629. doi: 10.1371/journal.pone.0285629 (PMC10174555; doi:10.1371/journal.pone.0285629)
Supplement: S3 File — (ZIP) [file pone.0285629.s003.zip › Data_0dB.xlsx]

## Sheet: Sheet1
dB: 0
noise cut ratio=0.500000
using airport noise
name=female\test\ftest_0001.wav before_snr=3.985140, using db= 0, after_snr=0.000000, index_sentence=1
name=female\test\ftest_0002.wav before_snr=4.268721, using db= 0, after_snr=0.000000, index_sentence=2
name=female\test\ftest_0003.wav before_snr=4.299744, using db= 0, after_snr=0.000000, index_sentence=3
name=female\test\ftest_0004.wav before_snr=4.669182, using db= 0, after_snr=0.000000, index_sentence=4
name=female\test\ftest_0005.wav before_snr=4.524610, using db= 0, after_snr=0.000000, index_sentence=5
name=female\test\ftest_0006.wav before_snr=4.733215, using db= 0, after_snr=0.000000, index_sentence=6
name=female\test\ftest_0007.wav before_snr=4.464103, using db= 0, after_snr=0.000000, index_sentence=7
name=female\test\ftest_0008.wav before_snr=4.427361, using db= 0, after_snr=0.000000, index_sentence=8
name=female\test\ftest_0009.wav before_snr=4.141912, using db= 0, after_snr=0.000000, index_sentence=9
name=female\test\ftest_0010.wav before_snr=4.605230, using db= 0, after_snr=0.000000, index_sentence=10
name=female\test\ftest_0011.wav before_snr=4.315653, using db= 0, after_snr=0.000000, index_sentence=11
name=female\test\ftest_0012.wav before_snr=4.195405, using db= 0, after_snr=0.000000, index_sentence=12
name=female\test\ftest_0013.wav before_snr=4.785739, using db= 0, after_snr=0.000000, index_sentence=13
name=female\test\ftest_0014.wav before_snr=4.238068, using db= 0, after_snr=0.000000, index_sentence=14
name=female\test\ftest_0015.wav before_snr=4.258288, using db= 0, after_snr=0.000000, index_sentence=15
name=female\test\ftest_0016.wav before_snr=4.176688, using db= 0, after_snr=0.000000, index_sentence=16
name=female\test\ftest_0017.wav before_snr=4.266130, using db= 0, after_snr=0.000000, index_sentence=17
name=female\test\ftest_0018.wav before_snr=4.353420, using db= 0, after_snr=0.000000, index_sentence=18
name=female\test\ftest_0019.wav before_snr=4.628282, using db= 0, after_snr=0.000000, index_sentence=19
name=female\test\ftest_0020.wav before_snr=4.413474, using db= 0, after_snr=0.000000, index_sentence=20
name=female\test\ftest_0021.wav before_snr=4.437054, using db= 0, after_snr=0.000000, index_sentence=21
name=female\test\ftest_0022.wav before_snr=4.093109, using db= 0, after_snr=0.000000, index_sentence=22
name=female\test\ftest_0023.wav before_snr=4.352614, using db= 0, after_snr=0.000000, index_sentence=23
name=female\test\ftest_0024.wav before_snr=4.189983, using db= 0, after_snr=0.000000, index_sentence=24
name=female\test\ftest_0025.wav before_snr=4.155058, using db= 0, after_snr=0.000000, index_sentence=25
name=female\test\ftest_0026.wav before_snr=4.681725, using db= 0, after_snr=0.000000, index_sentence=26
name=female\test\ftest_0027.wav before_snr=4.066715, using db= 0, after_snr=0.000000, index_sentence=27
name=female\test\ftest_0028.wav before_snr=4.275033, using db= 0, after_snr=0.000000, index_sentence=28
name=female\test\ftest_0029.wav before_snr=4.790114, using db= 0, after_snr=0.000000, index_sentence=29
name=female\test\ftest_0030.wav before_snr=4.370083, using db= 0, after_snr=0.000000, index_sentence=30
name=female\test\ftest_0031.wav before_snr=4.653659, using db= 0, after_snr=0.000000, index_sentence=31
name=female\test\ftest_0032.wav before_snr=3.763002, using db= 0, after_snr=0.000000, index_sentence=32
name=female\test\ftest_0033.wav before_snr=3.706962, using db= 0, after_snr=0.000000, index_sentence=33
name=female\test\ftest_0034.wav before_snr=4.318203, using db= 0, after_snr=0.000000, index_sentence=34
name=female\test\ftest_0035.wav before_snr=4.291622, using db= 0, after_snr=0.000000, index_sentence=35
name=female\test\ftest_0036.wav before_snr=4.248269, using db= 0, after_snr=0.000000, index_sentence=36
name=female\test\ftest_0037.wav before_snr=4.381439, using db= 0, after_snr=0.000000, index_sentence=37
name=female\test\ftest_0038.wav before_snr=4.609127, using db= 0, after_snr=0.000000, index_sentence=38
name=female\test\ftest_0039.wav before_snr=3.970242, using db= 0, after_snr=0.000000, index_sentence=39
name=female\test\ftest_0040.wav before_snr=3.764958, using db= 0, after_snr=0.000000, index_sentence=40
name=female\test\ftest_0041.wav before_snr=4.357458, using db= 0, after_snr=0.000000, index_sentence=41
name=female\test\ftest_0042.wav before_snr=4.241493, using db= 0, after_snr=0.000000, index_sentence=42
name=female\test\ftest_0043.wav before_snr=4.316026, using db= 0, after_snr=0.000000, index_sentence=43
name=female\test\ftest_0044.wav before_snr=4.228666, using db= 0, after_snr=0.000000, index_sentence=44
name=female\test\ftest_0045.wav before_snr=4.024704, using db= 0, after_snr=0.000000, index_sentence=45
name=female\test\ftest_0046.wav before_snr=4.274238, using db= 0, after_snr=0.000000, index_sentence=46
name=female\test\ftest_0047.wav before_snr=4.800936, using db= 0, after_snr=0.000000, index_sentence=47
name=female\test\ftest_0048.wav before_snr=4.454589, using db= 0, after_snr=0.000000, index_sentence=48
name=female\test\ftest_0049.wav before_snr=4.397305, using db= 0, after_snr=0.000000, index_sentence=49
name=female\test\ftest_0050.wav before_snr=4.657140, using db= 0, after_snr=0.000000, index_sentence=50
name=female\test\ftest_0051.wav before_snr=3.952880, using db= 0, after_snr=0.000000, index_sentence=51
name=female\test\ftest_0052.wav before_snr=4.624876, using db= 0, after_snr=0.000000, index_sentence=52
name=female\test\ftest_0053.wav before_snr=4.356953, using db= 0, after_snr=0.000000, index_sentence=53
name=female\test\ftest_0054.wav before_snr=4.275101, using db= 0, after_snr=0.000000, index_sentence=54
name=female\test\ftest_0055.wav before_snr=3.985828, using db= 0, after_snr=0.000000, index_sentence=55
name=female\test\ftest_0056.wav before_snr=4.548618, using db= 0, after_snr=0.000000, index_sentence=56
name=female\test\ftest_0057.wav before_snr=4.390029, using db= 0, after_snr=0.000000, index_sentence=57
name=female\test\ftest_0058.wav before_snr=5.133395, using db= 0, after_snr=0.000000, index_sentence=58
name=female\test\ftest_0059.wav before_snr=4.025321, using db= 0, after_snr=0.000000, index_sentence=59
name=female\test\ftest_0060.wav before_snr=4.510218, using db= 0, after_snr=0.000000, index_sentence=60
name=female\test\ftest_0061.wav before_snr=4.320708, using db= 0, after_snr=0.000000, index_sentence=61
name=female\test\ftest_0062.wav before_snr=4.170027, using db= 0, after_snr=0.000000, index_sentence=62
name=female\test\ftest_0063.wav before_snr=4.493614, using db= 0, after_snr=0.000000, index_sentence=63
name=female\test\ftest_0064.wav before_snr=3.575953, using db= 0, after_snr=0.000000, index_sentence=64
name=female\test\ftest_0065.wav before_snr=3.643210, using db= 0, after_snr=0.000000, index_sentence=65
name=female\test\ftest_0066.wav before_snr=4.703376, using db= 0, after_snr=0.000000, index_sentence=66
name=female\test\ftest_0067.wav before_snr=4.002667, using db= 0, after_snr=0.000000, index_sentence=67
name=female\test\ftest_0068.wav before_snr=4.499378, using db= 0, after_snr=0.000000, index_sentence=68
name=female\test\ftest_0069.wav before_snr=3.640239, using db= 0, after_snr=0.000000, index_sentence=69
name=female\test\ftest_0070.wav before_snr=3.899866, using db= 0, after_snr=0.000000, index_sentence=70
name=female\test\ftest_0071.wav before_snr=4.265900, using db= 0, after_snr=0.000000, index_sentence=71
name=female\test\ftest_0072.wav before_snr=3.970760, using db= 0, after_snr=0.000000, index_sentence=72
name=female\test\ftest_0073.wav before_snr=4.542776, using db= 0, after_snr=0.000000, index_sentence=73
name=female\test\ftest_0074.wav before_snr=4.437670, using db= 0, after_snr=0.000000, index_sentence=74
name=female\test\ftest_0075.wav before_snr=4.812439, using db= 0, after_snr=0.000000, index_sentence=75
name=female\test\ftest_0076.wav before_snr=4.027358, using db= 0, after_snr=0.000000, index_sentence=76
name=female\test\ftest_0077.wav before_snr=4.120545, using db= 0, after_snr=0.000000, index_sentence=77
name=female\test\ftest_0078.wav before_snr=4.138514, using db= 0, after_snr=0.000000, index_sentence=78
name=female\test\ftest_0079.wav before_snr=4.743958, using db= 0, after_snr=0.000000, index_sentence=79
name=female\test\ftest_0080.wav before_snr=4.275584, using db= 0, after_snr=0.000000, index_sentence=80
name=female\test\ftest_0081.wav before_snr=4.230682, using db= 0, after_snr=0.000000, index_sentence=81
name=female\test\ftest_0082.wav before_snr=4.601103, using db= 0, after_snr=0.000000, index_sentence=82
name=female\test\ftest_0083.wav before_snr=4.519424, using db= 0, after_snr=0.000000, index_sentence=83
name=female\test\ftest_0084.wav before_snr=4.329732, using db= 0, after_snr=0.000000, index_sentence=84
name=female\test\ftest_0085.wav before_snr=4.481489, using db= 0, after_snr=0.000000, index_sentence=85
name=female\test\ftest_0086.wav before_snr=4.285616, using db= 0, after_snr=0.000000, index_sentence=86
name=female\test\ftest_0087.wav before_snr=3.674790, using db= 0, after_snr=0.000000, index_sentence=87
name=female\test\ftest_0088.wav before_snr=4.242042, using db= 0, after_snr=0.000000, index_sentence=88
name=female\test\ftest_0089.wav before_snr=4.527816, using db= 0, after_snr=0.000000, index_sentence=89
name=female\test\ftest_0090.wav before_snr=4.342830, using db= 0, after_snr=0.000000, index_sentence=90
name=female\test\ftest_0091.wav before_snr=4.731852, using db= 0, after_snr=0.000000, index_sentence=91
name=female\test\ftest_0092.wav before_snr=4.259557, using db= 0, after_snr=0.000000, index_sentence=92
name=female\test\ftest_0093.wav before_snr=4.225814, using db= 0, after_snr=0.000000, index_sentence=93
name=female\test\ftest_0094.wav before_snr=3.907425, using db= 0, after_snr=0.000000, index_sentence=94
name=female\test\ftest_0095.wav before_snr=4.752130, using db= 0, after_snr=0.000000, index_sentence=95
name=female\test\ftest_0096.wav before_snr=4.586670, using db= 0, after_snr=0.000000, index_sentence=96
name=female\test\ftest_0097.wav before_snr=4.260476, using db= 0, after_snr=0.000000, index_sentence=97
name=female\test\ftest_0098.wav before_snr=4.684385, using db= 0, after_snr=0.000000, index_sentence=98
name=female\test\ftest_0099.wav before_snr=4.279144, using db= 0, after_snr=0.000000, index_sentence=99
name=female\test\ftest_0100.wav before_snr=4.837159, using db= 0, after_snr=0.000000, index_sentence=100
Mix Training Set, noise_name = airport repeat_time = 1 ######
name=female\train\ftrain_0001.wav before_snr=4.614205, using db= 0, after_snr=0.000000, index_sentence=1 var_ind=1 store_ind=1
name=female\train\ftrain_0002.wav before_snr=4.136438, using db= 0, after_snr=0.000000, index_sentence=2 var_ind=1 store_ind=2
name=female\train\ftrain_0003.wav before_snr=3.992154, using db= 0, after_snr=0.000000, index_sentence=3 var_ind=1 store_ind=3
name=female\train\ftrain_0004.wav before_snr=3.783858, using db= 0, after_snr=0.000000, index_sentence=4 var_ind=1 store_ind=4
name=female\train\ftrain_0005.wav before_snr=4.213378, using db= 0, after_snr=0.000000, index_sentence=5 var_ind=1 store_ind=5
name=female\train\ftrain_0006.wav before_snr=4.529514, using db= 0, after_snr=0.000000, index_sentence=6 var_ind=1 store_ind=6
name=female\train\ftrain_0007.wav before_snr=4.610385, using db= 0, after_snr=0.000000, index_sentence=7 var_ind=1 store_ind=7
name=female\train\ftrain_0008.wav before_snr=4.398521, using db= 0, after_snr=0.000000, index_sentence=8 var_ind=1 store_ind=8
name=female\train\ftrain_0009.wav before_snr=4.220193, using db= 0, after_snr=0.000000, index_sentence=9 var_ind=1 store_ind=9
name=female\train\ftrain_0010.wav before_snr=4.752825, using db= 0, after_snr=0.000000, index_sentence=10 var_ind=1 store_ind=10
name=female\train\ftrain_0011.wav before_snr=3.817005, using db= 0, after_snr=0.000000, index_sentence=11 var_ind=1 store_ind=11
name=female\train\ftrain_0012.wav before_snr=4.444409, using db= 0, after_snr=0.000000, index_sentence=12 var_ind=1 store_ind=12
name=female\train\ftrain_0013.wav before_snr=4.658153, using db= 0, after_snr=0.000000, index_sentence=13 var_ind=1 store_ind=13
name=female\train\ftrain_0014.wav before_snr=4.483884, using db= 0, after_snr=0.000000, index_sentence=14 var_ind=1 store_ind=14
name=female\train\ftrain_0015.wav before_snr=4.537868, using db= 0, after_snr=0.000000, index_sentence=15 var_ind=1 store_ind=15
name=female\train\ftrain_0016.wav before_snr=4.715367, using db= 0, after_snr=0.000000, index_sentence=16 var_ind=1 store_ind=16
name=female\train\ftrain_0017.wav before_snr=4.677382, using db= 0, after_snr=0.000000, index_sentence=17 var_ind=1 store_ind=17
name=female\train\ftrain_0018.wav before_snr=4.360526, using db= 0, after_snr=0.000000, index_sentence=18 var_ind=1 store_ind=18
name=female\train\ftrain_0019.wav before_snr=4.367670, using db= 0, after_snr=0.000000, index_sentence=19 var_ind=1 store_ind=19
name=female\train\ftrain_0020.wav before_snr=4.188073, using db= 0, after_snr=0.000000, index_sentence=20 var_ind=1 store_ind=20
name=female\train\ftrain_0021.wav before_snr=3.987055, using db= 0, after_snr=0.000000, index_sentence=21 var_ind=1 store_ind=21
name=female\train\ftrain_0022.wav before_snr=4.734997, using db= 0, after_snr=0.000000, index_sentence=22 var_ind=1 store_ind=22
name=female\train\ftrain_0023.wav before_snr=3.796683, using db= 0, after_snr=0.000000, index_sentence=23 var_ind=1 store_ind=23
name=female\train\ftrain_0024.wav before_snr=4.378682, using db= 0, after_snr=0.000000, index_sentence=24 var_ind=1 store_ind=24
name=female\train\ftrain_0025.wav before_snr=4.291602, using db= 0, after_snr=0.000000, index_sentence=25 var_ind=1 store_ind=25
name=female\train\ftrain_0026.wav before_snr=4.783670, using db= 0, after_snr=0.000000, index_sentence=26 var_ind=1 store_ind=26
name=female\train\ftrain_0027.wav before_snr=4.209796, using db= 0, after_snr=0.000000, index_sentence=27 var_ind=1 store_ind=27
name=female\train\ftrain_0028.wav before_snr=4.354018, using db= 0, after_snr=0.000000, index_sentence=28 var_ind=1 store_ind=28
name=female\train\ftrain_0029.wav before_snr=3.829768, using db= 0, after_snr=0.000000, index_sentence=29 var_ind=1 store_ind=29
name=female\train\ftrain_0030.wav before_snr=4.137537, using db= 0, after_snr=0.000000, index_sentence=30 var_ind=1 store_ind=30
name=female\train\ftrain_0031.wav before_snr=3.750013, using db= 0, after_snr=0.000000, index_sentence=31 var_ind=1 store_ind=31
name=female\train\ftrain_0032.wav before_snr=4.395286, using db= 0, after_snr=0.000000, index_sentence=32 var_ind=1 store_ind=32
name=female\train\ftrain_0033.wav before_snr=4.744173, using db= 0, after_snr=0.000000, index_sentence=33 var_ind=1 store_ind=33
name=female\train\ftrain_0034.wav before_snr=4.142327, using db= 0, after_snr=0.000000, index_sentence=34 var_ind=1 store_ind=34
name=female\train\ftrain_0035.wav before_snr=3.699249, using db= 0, after_snr=0.000000, index_sentence=35 var_ind=1 store_ind=35
name=female\train\ftrain_0036.wav before_snr=4.396932, using db= 0, after_snr=0.000000, index_sentence=36 var_ind=1 store_ind=36
name=female\train\ftrain_0037.wav before_snr=4.311643, using db= 0, after_snr=0.000000, index_sentence=37 var_ind=1 store_ind=37
name=female\train\ftrain_0038.wav before_snr=4.754654, using db= 0, after_snr=0.000000, index_sentence=38 var_ind=1 store_ind=38
name=female\train\ftrain_0039.wav before_snr=3.934058, using db= 0, after_snr=0.000000, index_sentence=39 var_ind=1 store_ind=39
name=female\train\ftrain_0040.wav before_snr=4.758744, using db= 0, after_snr=0.000000, index_sentence=40 var_ind=1 store_ind=40
name=female\train\ftrain_0041.wav before_snr=4.360970, using db= 0, after_snr=0.000000, index_sentence=41 var_ind=1 store_ind=41
name=female\train\ftrain_0042.wav before_snr=4.577010, using db= 0, after_snr=0.000000, index_sentence=42 var_ind=1 store_ind=42
name=female\train\ftrain_0043.wav before_snr=4.294913, using db= 0, after_snr=0.000000, index_sentence=43 var_ind=1 store_ind=43
name=female\train\ftrain_0044.wav before_snr=4.644093, using db= 0, after_snr=0.000000, index_sentence=44 var_ind=1 store_ind=44
name=female\train\ftrain_0045.wav before_snr=4.229592, using db= 0, after_snr=0.000000, index_sentence=45 var_ind=1 store_ind=45
name=female\train\ftrain_0046.wav before_snr=4.266945, using db= 0, after_snr=0.000000, index_sentence=46 var_ind=1 store_ind=46
name=female\train\ftrain_0047.wav before_snr=4.784005, using db= 0, after_snr=0.000000, index_sentence=47 var_ind=1 store_ind=47
name=female\train\ftrain_0048.wav before_snr=4.447437, using db= 0, after_snr=0.000000, index_sentence=48 var_ind=1 store_ind=48
name=female\train\ftrain_0049.wav before_snr=4.689458, using db= 0, after_snr=0.000000, index_sentence=49 var_ind=1 store_ind=49
name=female\train\ftrain_0050.wav before_snr=4.273529, using db= 0, after_snr=0.000000, index_sentence=50 var_ind=1 store_ind=50
name=female\train\ftrain_0051.wav before_snr=4.720638, using db= 0, after_snr=0.000000, index_sentence=51 var_ind=1 store_ind=51
name=female\train\ftrain_0052.wav before_snr=4.233058, using db= 0, after_snr=0.000000, index_sentence=52 var_ind=1 store_ind=52
name=female\train\ftrain_0053.wav before_snr=4.372449, using db= 0, after_snr=0.000000, index_sentence=53 var_ind=1 store_ind=53
name=female\train\ftrain_0054.wav before_snr=4.223590, using db= 0, after_snr=0.000000, index_sentence=54 var_ind=1 store_ind=54
name=female\train\ftrain_0055.wav before_snr=4.362020, using db= 0, after_snr=0.000000, index_sentence=55 var_ind=1 store_ind=55
name=female\train\ftrain_0056.wav before_snr=4.148345, using db= 0, after_snr=0.000000, index_sentence=56 var_ind=1 store_ind=56
name=female\train\ftrain_0057.wav before_snr=4.310244, using db= 0, after_snr=0.000000, index_sentence=57 var_ind=1 store_ind=57
name=female\train\ftrain_0058.wav before_snr=4.946201, using db= 0, after_snr=0.000000, index_sentence=58 var_ind=1 store_ind=58
name=female\train\ftrain_0059.wav before_snr=4.724690, using db= 0, after_snr=0.000000, index_sentence=59 var_ind=1 store_ind=59
name=female\train\ftrain_0060.wav before_snr=4.253476, using db= 0, after_snr=0.000000, index_sentence=60 var_ind=1 store_ind=60
name=female\train\ftrain_0061.wav before_snr=4.347222, using db= 0, after_snr=0.000000, index_sentence=61 var_ind=1 store_ind=61
name=female\train\ftrain_0062.wav before_snr=4.275478, using db= 0, after_snr=0.000000, index_sentence=62 var_ind=1 store_ind=62
name=female\train\ftrain_0063.wav before_snr=4.874034, using db= 0, after_snr=0.000000, index_sentence=63 var_ind=1 store_ind=63
name=female\train\ftrain_0064.wav before_snr=4.483600, using db= 0, after_snr=0.000000, index_sentence=64 var_ind=1 store_ind=64
name=female\train\ftrain_0065.wav before_snr=4.412167, using db= 0, after_snr=0.000000, index_sentence=65 var_ind=1 store_ind=65
name=female\train\ftrain_0066.wav before_snr=4.142136, using db= 0, after_snr=0.000000, index_sentence=66 var_ind=1 store_ind=66
name=female\train\ftrain_0067.wav before_snr=4.113658, using db= 0, after_snr=0.000000, index_sentence=67 var_ind=1 store_ind=67
name=female\train\ftrain_0068.wav before_snr=4.771773, using db= 0, after_snr=0.000000, index_sentence=68 var_ind=1 store_ind=68
name=female\train\ftrain_0069.wav before_snr=4.379093, using db= 0, after_snr=0.000000, index_sentence=69 var_ind=1 store_ind=69
name=female\train\ftrain_0070.wav before_snr=4.244529, using db= 0, after_snr=0.000000, index_sentence=70 var_ind=1 store_ind=70
name=female\train\ftrain_0071.wav before_snr=4.286939, using db= 0, after_snr=0.000000, index_sentence=71 var_ind=1 store_ind=71
name=female\train\ftrain_0072.wav before_snr=4.475657, using db= 0, after_snr=0.000000, index_sentence=72 var_ind=1 store_ind=72
name=female\train\ftrain_0073.wav before_snr=4.327410, using db= 0, after_snr=0.000000, index_sentence=73 var_ind=1 store_ind=73
name=female\train\ftrain_0074.wav before_snr=4.050471, using db= 0, after_snr=0.000000, index_sentence=74 var_ind=1 store_ind=74
name=female\train\ftrain_0075.wav before_snr=4.367634, using db= 0, after_snr=0.000000, index_sentence=75 var_ind=1 store_ind=75
name=female\train\ftrain_0076.wav before_snr=4.510747, using db= 0, after_snr=0.000000, index_sentence=76 var_ind=1 store_ind=76
name=female\train\ftrain_0077.wav before_snr=4.087520, using db= 0, after_snr=0.000000, index_sentence=77 var_ind=1 store_ind=77
name=female\train\ftrain_0078.wav before_snr=3.921106, using db= 0, after_snr=0.000000, index_sentence=78 var_ind=1 store_ind=78
name=female\train\ftrain_0079.wav before_snr=4.894651, using db= 0, after_snr=0.000000, index_sentence=79 var_ind=1 store_ind=79
name=female\train\ftrain_0080.wav before_snr=4.376972, using db= 0, after_snr=0.000000, index_sentence=80 var_ind=1 store_ind=80
name=female\train\ftrain_0081.wav before_snr=3.709150, using db= 0, after_snr=0.000000, index_sentence=81 var_ind=1 store_ind=81
name=female\train\ftrain_0082.wav before_snr=3.872667, using db= 0, after_snr=0.000000, index_sentence=82 var_ind=1 store_ind=82
name=female\train\ftrain_0083.wav before_snr=4.722959, using db= 0, after_snr=0.000000, index_sentence=83 var_ind=1 store_ind=83
name=female\train\ftrain_0084.wav before_snr=4.392997, using db= 0, after_snr=0.000000, index_sentence=84 var_ind=1 store_ind=84
name=female\train\ftrain_0085.wav before_snr=4.348764, using db= 0, after_snr=0.000000, index_sentence=85 var_ind=1 store_ind=85
name=female\train\ftrain_0086.wav before_snr=4.097289, using db= 0, after_snr=0.000000, index_sentence=86 var_ind=1 store_ind=86
name=female\train\ftrain_0087.wav before_snr=4.527388, using db= 0, after_snr=0.000000, index_sentence=87 var_ind=1 store_ind=87
name=female\train\ftrain_0088.wav before_snr=4.682179, using db= 0, after_snr=0.000000, index_sentence=88 var_ind=1 store_ind=88
name=female\train\ftrain_0089.wav before_snr=4.250551, using db= 0, after_snr=0.000000, index_sentence=89 var_ind=1 store_ind=89
name=female\train\ftrain_0090.wav before_snr=3.888240, using db= 0, after_snr=0.000000, index_sentence=90 var_ind=1 store_ind=90
name=female\train\ftrain_0091.wav before_snr=3.898690, using db= 0, after_snr=0.000000, index_sentence=91 var_ind=1 store_ind=91
name=female\train\ftrain_0092.wav before_snr=4.834475, using db= 0, after_snr=0.000000, index_sentence=92 var_ind=1 store_ind=92
name=female\train\ftrain_0093.wav before_snr=3.743989, using db= 0, after_snr=0.000000, index_sentence=93 var_ind=1 store_ind=93
name=female\train\ftrain_0094.wav before_snr=4.064070, using db= 0, after_snr=0.000000, index_sentence=94 var_ind=1 store_ind=94
name=female\train\ftrain_0095.wav before_snr=4.200913, using db= 0, after_snr=0.000000, index_sentence=95 var_ind=1 store_ind=95
name=female\train\ftrain_0096.wav before_snr=4.481281, using db= 0, after_snr=0.000000, index_sentence=96 var_ind=1 store_ind=96
name=female\train\ftrain_0097.wav before_snr=3.885961, using db= 0, after_snr=0.000000, index_sentence=97 var_ind=1 store_ind=97
name=female\train\ftrain_0098.wav before_snr=4.374444, using db= 0, after_snr=0.000000, index_sentence=98 var_ind=1 store_ind=98
name=female\train\ftrain_0099.wav before_snr=4.404924, using db= 0, after_snr=0.000000, index_sentence=99 var_ind=1 store_ind=99
name=female\train\ftrain_0100.wav before_snr=3.791090, using db= 0, after_snr=0.000000, index_sentence=100 var_ind=1 store_ind=100
name=female\train\ftrain_0101.wav before_snr=4.714191, using db= 0, after_snr=0.000000, index_sentence=101 var_ind=1 store_ind=101
name=female\train\ftrain_0102.wav before_snr=3.724029, using db= 0, after_snr=0.000000, index_sentence=102 var_ind=1 store_ind=102
name=female\train\ftrain_0103.wav before_snr=3.689748, using db= 0, after_snr=0.000000, index_sentence=103 var_ind=1 store_ind=103
name=female\train\ftrain_0104.wav before_snr=3.695737, using db= 0, after_snr=0.000000, index_sentence=104 var_ind=1 store_ind=104
name=female\train\ftrain_0105.wav before_snr=4.338051, using db= 0, after_snr=0.000000, index_sentence=105 var_ind=1 store_ind=105
name=female\train\ftrain_0106.wav before_snr=4.262961, using db= 0, after_snr=0.000000, index_sentence=106 var_ind=1 store_ind=106
name=female\train\ftrain_0107.wav before_snr=3.706305, using db= 0, after_snr=0.000000, index_sentence=107 var_ind=1 store_ind=107
name=female\train\ftrain_0108.wav before_snr=4.185410, using db= 0, after_snr=0.000000, index_sentence=108 var_ind=1 store_ind=108
name=female\train\ftrain_0109.wav before_snr=4.730931, using db= 0, after_snr=0.000000, index_sentence=109 var_ind=1 store_ind=109
name=female\train\ftrain_0110.wav before_snr=4.065099, using db= 0, after_snr=0.000000, index_sentence=110 var_ind=1 store_ind=110
name=female\train\ftrain_0111.wav before_snr=4.724506, using db= 0, after_snr=0.000000, index_sentence=111 var_ind=1 store_ind=111
name=female\train\ftrain_0112.wav before_snr=4.253298, using db= 0, after_snr=0.000000, index_sentence=112 var_ind=1 store_ind=112
name=female\train\ftrain_0113.wav before_snr=4.754957, using db= 0, after_snr=0.000000, index_sentence=113 var_ind=1 store_ind=113
name=female\train\ftrain_0114.wav before_snr=3.849205, using db= 0, after_snr=0.000000, index_sentence=114 var_ind=1 store_ind=114
name=female\train\ftrain_0115.wav before_snr=4.555108, using db= 0, after_snr=0.000000, index_sentence=115 var_ind=1 store_ind=115
name=female\train\ftrain_0116.wav before_snr=4.151566, using db= 0, after_snr=0.000000, index_sentence=116 var_ind=1 store_ind=116
name=female\train\ftrain_0117.wav before_snr=4.127957, using db= 0, after_snr=0.000000, index_sentence=117 var_ind=1 store_ind=117
name=female\train\ftrain_0118.wav before_snr=4.670389, using db= 0, after_snr=0.000000, index_sentence=118 var_ind=1 store_ind=118
name=female\train\ftrain_0119.wav before_snr=4.337889, using db= 0, after_snr=0.000000, index_sentence=119 var_ind=1 store_ind=119
name=female\train\ftrain_0120.wav before_snr=4.720554, using db= 0, after_snr=0.000000, index_sentence=120 var_ind=1 store_ind=120
name=female\train\ftrain_0121.wav before_snr=4.557994, using db= 0, after_snr=0.000000, index_sentence=121 var_ind=1 store_ind=121
name=female\train\ftrain_0122.wav before_snr=4.253070, using db= 0, after_snr=0.000000, index_sentence=122 var_ind=1 store_ind=122
name=female\train\ftrain_0123.wav before_snr=4.941361, using db= 0, after_snr=0.000000, index_sentence=123 var_ind=1 store_ind=123
name=female\train\ftrain_0124.wav before_snr=4.149624, using db= 0, after_snr=0.000000, index_sentence=124 var_ind=1 store_ind=124
name=female\train\ftrain_0125.wav before_snr=4.506826, using db= 0, after_snr=0.000000, index_sentence=125 var_ind=1 store_ind=125
name=female\train\ftrain_0126.wav before_snr=4.795402, using db= 0, after_snr=0.000000, index_sentence=126 var_ind=1 store_ind=126
name=female\train\ftrain_0127.wav before_snr=4.633652, using db= 0, after_snr=0.000000, index_sentence=127 var_ind=1 store_ind=127
name=female\train\ftrain_0128.wav before_snr=4.304400, using db= 0, after_snr=0.000000, index_sentence=128 var_ind=1 store_ind=128
name=female\train\ftrain_0129.wav before_snr=3.848009, using db= 0, after_snr=0.000000, index_sentence=129 var_ind=1 store_ind=129
name=female\train\ftrain_0130.wav before_snr=4.367813, using db= 0, after_snr=0.000000, index_sentence=130 var_ind=1 store_ind=130
name=female\train\ftrain_0131.wav before_snr=4.840409, using db= 0, after_snr=0.000000, index_sentence=131 var_ind=1 store_ind=131
name=female\train\ftrain_0132.wav before_snr=4.612860, using db= 0, after_snr=0.000000, index_sentence=132 var_ind=1 store_ind=132
name=female\train\ftrain_0133.wav before_snr=4.517930, using db= 0, after_snr=0.000000, index_sentence=133 var_ind=1 store_ind=133
name=female\train\ftrain_0134.wav before_snr=4.145807, using db= 0, after_snr=0.000000, index_sentence=134 var_ind=1 store_ind=134
name=female\train\ftrain_0135.wav before_snr=3.846638, using db= 0, after_snr=0.000000, index_sentence=135 var_ind=1 store_ind=135
name=female\train\ftrain_0136.wav before_snr=4.316393, using db= 0, after_snr=0.000000, index_sentence=136 var_ind=1 store_ind=136
name=female\train\ftrain_0137.wav before_snr=4.356050, using db= 0, after_snr=0.000000, index_sentence=137 var_ind=1 store_ind=137
name=female\train\ftrain_0138.wav before_snr=4.490914, using db= 0, after_snr=0.000000, index_sentence=138 var_ind=1 store_ind=138
name=female\train\ftrain_0139.wav before_snr=4.251385, using db= 0, after_snr=0.000000, index_sentence=139 var_ind=1 store_ind=139
name=female\train\ftrain_0140.wav before_snr=4.363175, using db= 0, after_snr=0.000000, index_sentence=140 var_ind=1 store_ind=140
name=female\train\ftrain_0141.wav before_snr=4.528959, using db= 0, after_snr=0.000000, index_sentence=141 var_ind=1 store_ind=141
name=female\train\ftrain_0142.wav before_snr=4.421635, using db= 0, after_snr=0.000000, index_sentence=142 var_ind=1 store_ind=142
name=female\train\ftrain_0143.wav before_snr=3.802339, using db= 0, after_snr=0.000000, index_sentence=143 var_ind=1 store_ind=143
name=female\train\ftrain_0144.wav before_snr=4.249139, using db= 0, after_snr=0.000000, index_sentence=144 var_ind=1 store_ind=144
name=female\train\ftrain_0145.wav before_snr=4.453976, using db= 0, after_snr=0.000000, index_sentence=145 var_ind=1 store_ind=145
name=female\train\ftrain_0146.wav before_snr=4.654290, using db= 0, after_snr=0.000000, index_sentence=146 var_ind=1 store_ind=146
name=female\train\ftrain_0147.wav before_snr=4.752242, using db= 0, after_snr=0.000000, index_sentence=147 var_ind=1 store_ind=147
name=female\train\ftrain_0148.wav before_snr=4.361181, using db= 0, after_snr=0.000000, index_sentence=148 var_ind=1 store_ind=148
name=female\train\ftrain_0149.wav before_snr=4.826035, using db= 0, after_snr=0.000000, index_sentence=149 var_ind=1 store_ind=149
name=female\train\ftrain_0150.wav before_snr=4.688777, using db= 0, after_snr=0.000000, index_sentence=150 var_ind=1 store_ind=150
name=female\train\ftrain_0151.wav before_snr=4.409366, using db= 0, after_snr=0.000000, index_sentence=151 var_ind=1 store_ind=151
name=female\train\ftrain_0152.wav before_snr=4.765450, using db= 0, after_snr=0.000000, index_sentence=152 var_ind=1 store_ind=152
name=female\train\ftrain_0153.wav before_snr=4.416186, using db= 0, after_snr=0.000000, index_sentence=153 var_ind=1 store_ind=153
name=female\train\ftrain_0154.wav before_snr=4.050950, using db= 0, after_snr=0.000000, index_sentence=154 var_ind=1 store_ind=154
name=female\train\ftrain_0155.wav before_snr=4.807611, using db= 0, after_snr=0.000000, index_sentence=155 var_ind=1 store_ind=155
name=female\train\ftrain_0156.wav before_snr=3.909436, using db= 0, after_snr=0.000000, index_sentence=156 var_ind=1 store_ind=156
name=female\train\ftrain_0157.wav before_snr=3.900423, using db= 0, after_snr=0.000000, index_sentence=157 var_ind=1 store_ind=157
name=female\train\ftrain_0158.wav before_snr=4.315029, using db= 0, after_snr=0.000000, index_sentence=158 var_ind=1 store_ind=158
name=female\train\ftrain_0159.wav before_snr=4.700983, using db= 0, after_snr=0.000000, index_sentence=159 var_ind=1 store_ind=159
name=female\train\ftrain_0160.wav before_snr=4.020657, using db= 0, after_snr=0.000000, index_sentence=160 var_ind=1 store_ind=160
name=female\train\ftrain_0161.wav before_snr=3.705744, using db= 0, after_snr=0.000000, index_sentence=161 var_ind=1 store_ind=161
name=female\train\ftrain_0162.wav before_snr=4.396311, using db= 0, after_snr=0.000000, index_sentence=162 var_ind=1 store_ind=162
name=female\train\ftrain_0163.wav before_snr=4.931155, using db= 0, after_snr=0.000000, index_sentence=163 var_ind=1 store_ind=163
name=female\train\ftrain_0164.wav before_snr=4.629361, using db= 0, after_snr=0.000000, index_sentence=164 var_ind=1 store_ind=164
name=female\train\ftrain_0165.wav before_snr=4.347612, using db= 0, after_snr=0.000000, index_sentence=165 var_ind=1 store_ind=165
name=female\train\ftrain_0166.wav before_snr=4.411399, using db= 0, after_snr=0.000000, index_sentence=166 var_ind=1 store_ind=166
name=female\train\ftrain_0167.wav before_snr=4.383040, using db= 0, after_snr=0.000000, index_sentence=167 var_ind=1 store_ind=167
name=female\train\ftrain_0168.wav before_snr=4.243018, using db= 0, after_snr=0.000000, index_sentence=168 var_ind=1 store_ind=168
name=female\train\ftrain_0169.wav before_snr=4.381194, using db= 0, after_snr=0.000000, index_sentence=169 var_ind=1 store_ind=169
name=female\train\ftrain_0170.wav before_snr=4.130174, using db= 0, after_snr=0.000000, index_sentence=170 var_ind=1 store_ind=170
name=female\train\ftrain_0171.wav before_snr=4.358373, using db= 0, after_snr=0.000000, index_sentence=171 var_ind=1 store_ind=171
name=female\train\ftrain_0172.wav before_snr=4.601675, using db= 0, after_snr=0.000000, index_sentence=172 var_ind=1 store_ind=172
name=female\train\ftrain_0173.wav before_snr=4.084745, using db= 0, after_snr=0.000000, index_sentence=173 var_ind=1 store_ind=173
name=female\train\ftrain_0174.wav before_snr=4.648344, using db= 0, after_snr=0.000000, index_sentence=174 var_ind=1 store_ind=174
name=female\train\ftrain_0175.wav before_snr=4.726582, using db= 0, after_snr=0.000000, index_sentence=175 var_ind=1 store_ind=175
name=female\train\ftrain_0176.wav before_snr=4.656201, using db= 0, after_snr=0.000000, index_sentence=176 var_ind=1 store_ind=176
name=female\train\ftrain_0177.wav before_snr=3.868555, using db= 0, after_snr=0.000000, index_sentence=177 var_ind=1 store_ind=177
name=female\train\ftrain_0178.wav before_snr=3.616262, using db= 0, after_snr=0.000000, index_sentence=178 var_ind=1 store_ind=178
name=female\train\ftrain_0179.wav before_snr=4.213303, using db= 0, after_snr=0.000000, index_sentence=179 var_ind=1 store_ind=179
name=female\train\ftrain_0180.wav before_snr=4.271659, using db= 0, after_snr=0.000000, index_sentence=180 var_ind=1 store_ind=180
name=female\train\ftrain_0181.wav before_snr=4.265703, using db= 0, after_snr=0.000000, index_sentence=181 var_ind=1 store_ind=181
name=female\train\ftrain_0182.wav before_snr=3.787570, using db= 0, after_snr=0.000000, index_sentence=182 var_ind=1 store_ind=182
name=female\train\ftrain_0183.wav before_snr=4.244342, using db= 0, after_snr=0.000000, index_sentence=183 var_ind=1 store_ind=183
name=female\train\ftrain_0184.wav before_snr=4.752635, using db= 0, after_snr=0.000000, index_sentence=184 var_ind=1 store_ind=184
name=female\train\ftrain_0185.wav before_snr=4.722684, using db= 0, after_snr=0.000000, index_sentence=185 var_ind=1 store_ind=185
name=female\train\ftrain_0186.wav before_snr=4.409858, using db= 0, after_snr=0.000000, index_sentence=186 var_ind=1 store_ind=186
name=female\train\ftrain_0187.wav before_snr=4.270321, using db= 0, after_snr=0.000000, index_sentence=187 var_ind=1 store_ind=187
name=female\train\ftrain_0188.wav before_snr=4.718219, using db= 0, after_snr=0.000000, index_sentence=188 var_ind=1 store_ind=188
name=female\train\ftrain_0189.wav before_snr=4.355484, using db= 0, after_snr=0.000000, index_sentence=189 var_ind=1 store_ind=189
name=female\train\ftrain_0190.wav before_snr=4.129073, using db= 0, after_snr=0.000000, index_sentence=190 var_ind=1 store_ind=190
name=female\train\ftrain_0191.wav before_snr=4.693624, using db= 0, after_snr=0.000000, index_sentence=191 var_ind=1 store_ind=191
name=female\train\ftrain_0192.wav before_snr=4.401083, using db= 0, after_snr=0.000000, index_sentence=192 var_ind=1 store_ind=192
name=female\train\ftrain_0193.wav before_snr=4.309094, using db= 0, after_snr=0.000000, index_sentence=193 var_ind=1 store_ind=193
name=female\train\ftrain_0194.wav before_snr=4.245420, using db= 0, after_snr=0.000000, index_sentence=194 var_ind=1 store_ind=194
name=female\train\ftrain_0195.wav before_snr=3.872678, using db= 0, after_snr=0.000000, index_sentence=195 var_ind=1 store_ind=195
name=female\train\ftrain_0196.wav before_snr=4.141526, using db= 0, after_snr=0.000000, index_sentence=196 var_ind=1 store_ind=196
name=female\train\ftrain_0197.wav before_snr=4.730796, using db= 0, after_snr=0.000000, index_sentence=197 var_ind=1 store_ind=197
name=female\train\ftrain_0198.wav before_snr=4.419585, using db= 0, after_snr=0.000000, index_sentence=198 var_ind=1 store_ind=198
name=female\train\ftrain_0199.wav before_snr=4.388215, using db= 0, after_snr=0.000000, index_sentence=199 var_ind=1 store_ind=199
name=female\train\ftrain_0200.wav before_snr=4.369001, using db= 0, after_snr=0.000000, index_sentence=200 var_ind=1 store_ind=200
The airport noise have been finished.
----Total=102860, cv=10286 train=92574
----size: cv=10286 x 374; size: test=50411 x 374
the mov_order is : 1
MVN_DATA_PATH =
'E:\DNN_sim\DATA\airport\dnn\MVN_STORE\mvn_airport_Comp_feat_-1_5.mat'
Done with GPU detection.
Feat=Comp_feat Noise=airport MASK_index=5
cv_interval: 1
isPretrain: 0
rbm_max_epoch: 20
rbm_batch_size: 1024
rbm_learn_rate_binary: 0.0100
rbm_learn_rate_real: 0.0040
learner: 'ada_sgd'
sgd_max_epoch: 100
sgd_batch_size: 1024
ada_sgd_scale: 0.0015
sgd_learn_rate: [1×100 double]
initial_momentum: 0.5000
final_momentum: 0.9000
change_momentum_point: 5
cost_function: 'mse'
isDropout: 1
isDropoutInput: 0
drop_ratio: 0.2000
train_neighbour: 2
label_neighbour: 0
isGPU: 1
eval_on_gpu: 1
save_on_fly: 0
db: 0
net_struct: [1870 1024 1024 1024 257]
1 MASK_index=5
use random weight initialization.
Num of Training Samples:92574 with blocks: 11 and batches: 88
batch size is : 1024
net_strunct:
train_data:
92574 374
Objective cost at epoch 1: 508.28
ratio mask
#MSE# MSE: 0.0489
Elapsed time is 5.978442 seconds.
Objective cost at epoch 2: 422.77
ratio mask
#MSE# MSE: 0.0476
Elapsed time is 4.642870 seconds.
Objective cost at epoch 3: 407.86
ratio mask
#MSE# MSE: 0.0463
Elapsed time is 4.642766 seconds.
Objective cost at epoch 4: 398.08
ratio mask
#MSE# MSE: 0.0459
Elapsed time is 4.644772 seconds.
Objective cost at epoch 5: 391.92
ratio mask
#MSE# MSE: 0.0449
Elapsed time is 4.653253 seconds.
Objective cost at epoch 6: 399.08
ratio mask
#MSE# MSE: 0.0454
Elapsed time is 4.648641 seconds.
Objective cost at epoch 7: 389.05
ratio mask
#MSE# MSE: 0.0439
Elapsed time is 4.647018 seconds.
Objective cost at epoch 8: 380.13
ratio mask
#MSE# MSE: 0.0443
Elapsed time is 4.647460 seconds.
Objective cost at epoch 9: 372.75
ratio mask
#MSE# MSE: 0.0432
Elapsed time is 4.636897 seconds.
Objective cost at epoch 10: 367.62
ratio mask
#MSE# MSE: 0.0430
Elapsed time is 4.644000 seconds.
Objective cost at epoch 11: 362.58
ratio mask
#MSE# MSE: 0.0424
Elapsed time is 4.639057 seconds.
Objective cost at epoch 12: 359.19
ratio mask
#MSE# MSE: 0.0431
Elapsed time is 4.645414 seconds.
Objective cost at epoch 13: 355.18
ratio mask
#MSE# MSE: 0.0428
Elapsed time is 4.639950 seconds.
Objective cost at epoch 14: 352.46
ratio mask
#MSE# MSE: 0.0422
Elapsed time is 4.630823 seconds.
Objective cost at epoch 15: 348.99
ratio mask
#MSE# MSE: 0.0421
Elapsed time is 4.652761 seconds.
Objective cost at epoch 16: 346.34
ratio mask
#MSE# MSE: 0.0422
Elapsed time is 4.643421 seconds.
Objective cost at epoch 17: 343.61
ratio mask
#MSE# MSE: 0.0421
Elapsed time is 4.644740 seconds.
Objective cost at epoch 18: 341.79
ratio mask
#MSE# MSE: 0.0417
Elapsed time is 4.647711 seconds.
Objective cost at epoch 19: 339.70
ratio mask
#MSE# MSE: 0.0421
Elapsed time is 4.637679 seconds.
Objective cost at epoch 20: 336.70
ratio mask
#MSE# MSE: 0.0416
Elapsed time is 4.649581 seconds.
Objective cost at epoch 21: 335.31
ratio mask
#MSE# MSE: 0.0420
Elapsed time is 4.648181 seconds.
Objective cost at epoch 22: 333.23
ratio mask
#MSE# MSE: 0.0422
Elapsed time is 4.651597 seconds.
Objective cost at epoch 23: 331.80
ratio mask
#MSE# MSE: 0.0415
Elapsed time is 4.644915 seconds.
Objective cost at epoch 24: 329.89
ratio mask
#MSE# MSE: 0.0417
Elapsed time is 4.645291 seconds.
Objective cost at epoch 25: 328.50
ratio mask
#MSE# MSE: 0.0419
Elapsed time is 4.642465 seconds.
Objective cost at epoch 26: 326.51
ratio mask
#MSE# MSE: 0.0417
Elapsed time is 4.647123 seconds.
Objective cost at epoch 27: 325.07
ratio mask
#MSE# MSE: 0.0415
Elapsed time is 4.637381 seconds.
Objective cost at epoch 28: 323.63
ratio mask
#MSE# MSE: 0.0421
Elapsed time is 4.656340 seconds.
Objective cost at epoch 29: 322.45
ratio mask
#MSE# MSE: 0.0421
Elapsed time is 4.652894 seconds.
Objective cost at epoch 30: 320.88
ratio mask
#MSE# MSE: 0.0415
Elapsed time is 4.648428 seconds.
Objective cost at epoch 31: 319.89
ratio mask
#MSE# MSE: 0.0411
Elapsed time is 4.640839 seconds.
Objective cost at epoch 32: 318.66
ratio mask
#MSE# MSE: 0.0418
Elapsed time is 4.648150 seconds.
Objective cost at epoch 33: 317.53
ratio mask
#MSE# MSE: 0.0413
Elapsed time is 4.639042 seconds.
Objective cost at epoch 34: 316.07
ratio mask
#MSE# MSE: 0.0415
Elapsed time is 4.645216 seconds.
Objective cost at epoch 35: 315.22
ratio mask
#MSE# MSE: 0.0416
Elapsed time is 4.646574 seconds.
Objective cost at epoch 36: 313.93
ratio mask
#MSE# MSE: 0.0414
Elapsed time is 4.644338 seconds.
Objective cost at epoch 37: 313.05
ratio mask
#MSE# MSE: 0.0413
Elapsed time is 4.645048 seconds.
Objective cost at epoch 38: 312.03
ratio mask
#MSE# MSE: 0.0411
Elapsed time is 4.635888 seconds.
Objective cost at epoch 39: 310.77
ratio mask
#MSE# MSE: 0.0416
Elapsed time is 4.652187 seconds.
Objective cost at epoch 40: 309.34
ratio mask
#MSE# MSE: 0.0416
Elapsed time is 4.632004 seconds.
Objective cost at epoch 41: 308.84
ratio mask
#MSE# MSE: 0.0415
Elapsed time is 4.640390 seconds.
Objective cost at epoch 42: 308.12
ratio mask
#MSE# MSE: 0.0414
Elapsed time is 4.671095 seconds.
Objective cost at epoch 43: 307.10
ratio mask
#MSE# MSE: 0.0416
Elapsed time is 4.697417 seconds.
Objective cost at epoch 44: 305.71
ratio mask
#MSE# MSE: 0.0413
Elapsed time is 4.648322 seconds.
Objective cost at epoch 45: 305.47
ratio mask
#MSE# MSE: 0.0414
Elapsed time is 4.650386 seconds.
Objective cost at epoch 46: 304.41
ratio mask
#MSE# MSE: 0.0414
Elapsed time is 4.642932 seconds.
Objective cost at epoch 47: 303.73
ratio mask
#MSE# MSE: 0.0414
Elapsed time is 4.646292 seconds.
Objective cost at epoch 48: 302.66
ratio mask
#MSE# MSE: 0.0410
Elapsed time is 4.629523 seconds.
Objective cost at epoch 49: 302.25
ratio mask
#MSE# MSE: 0.0416
Elapsed time is 4.644441 seconds.
Objective cost at epoch 50: 301.53
ratio mask
#MSE# MSE: 0.0412
Elapsed time is 4.671310 seconds.
Objective cost at epoch 51: 300.55
ratio mask
#MSE# MSE: 0.0411
Elapsed time is 4.654627 seconds.
Objective cost at epoch 52: 299.93
ratio mask
#MSE# MSE: 0.0414
Elapsed time is 4.700216 seconds.
Objective cost at epoch 53: 299.12
ratio mask
#MSE# MSE: 0.0411
Elapsed time is 4.667436 seconds.
Objective cost at epoch 54: 298.04
ratio mask
#MSE# MSE: 0.0412
Elapsed time is 4.647019 seconds.
Objective cost at epoch 55: 297.40
ratio mask
#MSE# MSE: 0.0414
Elapsed time is 4.642327 seconds.
Objective cost at epoch 56: 297.29
ratio mask
#MSE# MSE: 0.0416
Elapsed time is 4.658112 seconds.
Objective cost at epoch 57: 295.98
ratio mask
#MSE# MSE: 0.0413
Elapsed time is 4.636003 seconds.
Objective cost at epoch 58: 295.48
ratio mask
#MSE# MSE: 0.0411
Elapsed time is 4.644183 seconds.
Objective cost at epoch 59: 294.25
ratio mask
#MSE# MSE: 0.0415
Elapsed time is 4.642469 seconds.
Objective cost at epoch 60: 293.90
ratio mask
#MSE# MSE: 0.0413
Elapsed time is 4.639752 seconds.
Objective cost at epoch 61: 293.64
ratio mask
#MSE# MSE: 0.0413
Elapsed time is 4.651002 seconds.
Objective cost at epoch 62: 292.90
ratio mask
#MSE# MSE: 0.0411
Elapsed time is 4.742583 seconds.
Objective cost at epoch 63: 292.29
ratio mask
#MSE# MSE: 0.0411
Elapsed time is 4.635031 seconds.
Objective cost at epoch 64: 291.76
ratio mask
#MSE# MSE: 0.0411
Elapsed time is 4.663364 seconds.
Objective cost at epoch 65: 290.89
ratio mask
#MSE# MSE: 0.0414
Elapsed time is 4.644849 seconds.
Objective cost at epoch 66: 290.82
ratio mask
#MSE# MSE: 0.0415
Elapsed time is 4.662828 seconds.
Objective cost at epoch 67: 290.03
ratio mask
#MSE# MSE: 0.0412
Elapsed time is 4.643107 seconds.
Objective cost at epoch 68: 289.59
ratio mask
#MSE# MSE: 0.0411
Elapsed time is 4.650369 seconds.
Objective cost at epoch 69: 288.86
ratio mask
#MSE# MSE: 0.0413
Elapsed time is 4.671889 seconds.
Objective cost at epoch 70: 288.31
ratio mask
#MSE# MSE: 0.0413
Elapsed time is 4.639170 seconds.
Objective cost at epoch 71: 287.67
ratio mask
#MSE# MSE: 0.0413
Elapsed time is 4.659707 seconds.
Objective cost at epoch 72: 287.52
ratio mask
#MSE# MSE: 0.0413
Elapsed time is 4.809587 seconds.
Objective cost at epoch 73: 286.63
ratio mask
#MSE# MSE: 0.0411
Elapsed time is 4.685511 seconds.
Objective cost at epoch 74: 286.20
ratio mask
#MSE# MSE: 0.0413
Elapsed time is 4.657204 seconds.
Objective cost at epoch 75: 285.78
ratio mask
#MSE# MSE: 0.0413
Elapsed time is 4.647327 seconds.
Objective cost at epoch 76: 285.30
ratio mask
#MSE# MSE: 0.0411
Elapsed time is 4.663653 seconds.
Objective cost at epoch 77: 284.82
ratio mask
#MSE# MSE: 0.0411
Elapsed time is 4.641670 seconds.
Objective cost at epoch 78: 284.17
ratio mask
#MSE# MSE: 0.0412
Elapsed time is 4.642225 seconds.
Objective cost at epoch 79: 284.00
ratio mask
#MSE# MSE: 0.0411
Elapsed time is 4.633070 seconds.
Objective cost at epoch 80: 283.39
ratio mask
#MSE# MSE: 0.0413
Elapsed time is 4.662010 seconds.
Objective cost at epoch 81: 282.67
ratio mask
#MSE# MSE: 0.0413
Elapsed time is 4.638183 seconds.
Objective cost at epoch 82: 282.24
ratio mask
#MSE# MSE: 0.0415
Elapsed time is 4.641496 seconds.
Objective cost at epoch 83: 281.88
ratio mask
#MSE# MSE: 0.0414
Elapsed time is 4.645910 seconds.
Objective cost at epoch 84: 281.69
ratio mask
#MSE# MSE: 0.0412
Elapsed time is 4.643518 seconds.
Objective cost at epoch 85: 280.99
ratio mask
#MSE# MSE: 0.0414
Elapsed time is 4.656907 seconds.
Objective cost at epoch 86: 280.49
ratio mask
#MSE# MSE: 0.0413
Elapsed time is 4.649477 seconds.
Objective cost at epoch 87: 280.11
ratio mask
#MSE# MSE: 0.0414
Elapsed time is 4.644229 seconds.
Objective cost at epoch 88: 279.79
ratio mask
#MSE# MSE: 0.0412
Elapsed time is 4.650747 seconds.
Objective cost at epoch 89: 279.64
ratio mask
#MSE# MSE: 0.0416
Elapsed time is 4.641763 seconds.
Objective cost at epoch 90: 279.10
ratio mask
#MSE# MSE: 0.0414
Elapsed time is 4.633705 seconds.
Objective cost at epoch 91: 278.58
ratio mask
#MSE# MSE: 0.0415
Elapsed time is 4.692338 seconds.
Objective cost at epoch 92: 278.47
ratio mask
#MSE# MSE: 0.0416
Elapsed time is 4.615132 seconds.
Objective cost at epoch 93: 278.04
ratio mask
#MSE# MSE: 0.0414
Elapsed time is 4.610371 seconds.
Objective cost at epoch 94: 276.87
ratio mask
#MSE# MSE: 0.0414
Elapsed time is 4.615745 seconds.
Objective cost at epoch 95: 276.98
ratio mask
#MSE# MSE: 0.0415
Elapsed time is 4.646527 seconds.
Objective cost at epoch 96: 276.76
ratio mask
#MSE# MSE: 0.0414
Elapsed time is 4.615906 seconds.
Objective cost at epoch 97: 276.45
ratio mask
#MSE# MSE: 0.0414
Elapsed time is 4.662643 seconds.
Objective cost at epoch 98: 275.81
ratio mask
#MSE# MSE: 0.0415
Elapsed time is 4.762311 seconds.
Objective cost at epoch 99: 275.68
ratio mask
#MSE# MSE: 0.0413
Elapsed time is 4.889920 seconds.
Objective cost at epoch 100: 275.80
ratio mask
#MSE# MSE: 0.0414
Elapsed time is 5.020372 seconds.
#ESTOI_single# airport Comp_feat index=2 unprocessed_estoi=0.3744 ideal_estoi=0.8743 est_estoi=0.7657
#ESTOI_single# airport Comp_feat index=4 unprocessed_estoi=0.3670 ideal_estoi=0.8664 est_estoi=0.7258
#ESTOI_single# airport Comp_feat index=8 unprocessed_estoi=0.3407 ideal_estoi=0.8703 est_estoi=0.7314
#ESTOI_single# airport Comp_feat index=16 unprocessed_estoi=0.3714 ideal_estoi=0.8820 est_estoi=0.7704
#STOI_single# airport Comp_feat index=4 unprocessed_stoi=0.7497 ideal_stoi=0.9491 est_stoi=0.9146
#SDR_single# airport Comp_feat index=4 unprocessed_sdr=-0.6336 ideal_sdr=9.5783 est_sdr=7.7204
#ESTOI_single# airport Comp_feat index=3 unprocessed_estoi=0.4430 ideal_estoi=0.8721 est_estoi=0.7241
#STOI_single# airport Comp_feat index=3 unprocessed_stoi=0.6847 ideal_stoi=0.9338 est_stoi=0.8686
#SDR_single# airport Comp_feat index=3 unprocessed_sdr=-0.5868 ideal_sdr=7.3061 est_sdr=6.0181
#STOI_single# airport Comp_feat index=2 unprocessed_stoi=0.7163 ideal_stoi=0.9434 est_stoi=0.9080
#SDR_single# airport Comp_feat index=2 unprocessed_sdr=-0.6808 ideal_sdr=8.2327 est_sdr=6.1295
#ESTOI_single# airport Comp_feat index=1 unprocessed_estoi=0.4110 ideal_estoi=0.9012 est_estoi=0.8066
#STOI_single# airport Comp_feat index=1 unprocessed_stoi=0.6487 ideal_stoi=0.9438 est_stoi=0.8974
#SDR_single# airport Comp_feat index=1 unprocessed_sdr=-0.8544 ideal_sdr=8.5348 est_sdr=7.0897
#STOI_single# airport Comp_feat index=16 unprocessed_stoi=0.7268 ideal_stoi=0.9449 est_stoi=0.8994
#SDR_single# airport Comp_feat index=16 unprocessed_sdr=-0.7543 ideal_sdr=9.3079 est_sdr=7.5917
#ESTOI_single# airport Comp_feat index=15 unprocessed_estoi=0.4112 ideal_estoi=0.8756 est_estoi=0.7498
#STOI_single# airport Comp_feat index=15 unprocessed_stoi=0.7125 ideal_stoi=0.9387 est_stoi=0.8876
#SDR_single# airport Comp_feat index=15 unprocessed_sdr=-0.8710 ideal_sdr=9.1963 est_sdr=7.6617
#ESTOI_single# airport Comp_feat index=42 unprocessed_estoi=0.3430 ideal_estoi=0.9003 est_estoi=0.7745
#STOI_single# airport Comp_feat index=42 unprocessed_stoi=0.6837 ideal_stoi=0.9490 est_stoi=0.8920
#SDR_single# airport Comp_feat index=42 unprocessed_sdr=-0.7829 ideal_sdr=9.1426 est_sdr=7.8981
#ESTOI_single# airport Comp_feat index=41 unprocessed_estoi=0.3925 ideal_estoi=0.8879 est_estoi=0.8005
#STOI_single# airport Comp_feat index=41 unprocessed_stoi=0.7036 ideal_stoi=0.9503 est_stoi=0.9067
#STOI_single# airport Comp_feat index=8 unprocessed_stoi=0.6977 ideal_stoi=0.9464 est_stoi=0.8994
#SDR_single# airport Comp_feat index=8 unprocessed_sdr=-0.9915 ideal_sdr=8.5974 est_sdr=7.1229
#ESTOI_single# airport Comp_feat index=7 unprocessed_estoi=0.3346 ideal_estoi=0.8839 est_estoi=0.7205
#STOI_single# airport Comp_feat index=7 unprocessed_stoi=0.6579 ideal_stoi=0.9507 est_stoi=0.8892
#SDR_single# airport Comp_feat index=7 unprocessed_sdr=-0.8721 ideal_sdr=9.5525 est_sdr=7.8409
#ESTOI_single# airport Comp_feat index=14 unprocessed_estoi=0.3929 ideal_estoi=0.8683 est_estoi=0.7626
#STOI_single# airport Comp_feat index=14 unprocessed_stoi=0.7502 ideal_stoi=0.9487 est_stoi=0.9065
#SDR_single# airport Comp_feat index=14 unprocessed_sdr=-0.9406 ideal_sdr=7.9008 est_sdr=6.3865
#ESTOI_single# airport Comp_feat index=13 unprocessed_estoi=0.3936 ideal_estoi=0.8133 est_estoi=0.6517
#STOI_single# airport Comp_feat index=13 unprocessed_stoi=0.6455 ideal_stoi=0.9165 est_stoi=0.8331
#ESTOI_single# airport Comp_feat index=29 unprocessed_estoi=0.3967 ideal_estoi=0.8673 est_estoi=0.7248
#STOI_single# airport Comp_feat index=29 unprocessed_stoi=0.6888 ideal_stoi=0.9388 est_stoi=0.8683
#SDR_single# airport Comp_feat index=29 unprocessed_sdr=-0.6560 ideal_sdr=9.6386 est_sdr=7.6387
#ESTOI_single# airport Comp_feat index=28 unprocessed_estoi=0.3905 ideal_estoi=0.8841 est_estoi=0.7410
#STOI_single# airport Comp_feat index=28 unprocessed_stoi=0.6947 ideal_stoi=0.9464 est_stoi=0.8807
#ESTOI_single# airport Comp_feat index=6 unprocessed_estoi=0.3007 ideal_estoi=0.8367 est_estoi=0.6834
#STOI_single# airport Comp_feat index=6 unprocessed_stoi=0.6177 ideal_stoi=0.9323 est_stoi=0.8734
#SDR_single# airport Comp_feat index=6 unprocessed_sdr=-0.7756 ideal_sdr=10.1950 est_sdr=8.4805
#ESTOI_single# airport Comp_feat index=5 unprocessed_estoi=0.3739 ideal_estoi=0.8760 est_estoi=0.7425
#STOI_single# airport Comp_feat index=5 unprocessed_stoi=0.6959 ideal_stoi=0.9485 est_stoi=0.8994
#SDR_single# airport Comp_feat index=5 unprocessed_sdr=-0.8124 ideal_sdr=9.1277 est_sdr=7.5537
#SDR_single# airport Comp_feat index=28 unprocessed_sdr=-0.7613 ideal_sdr=7.7976 est_sdr=6.3814
#ESTOI_single# airport Comp_feat index=27 unprocessed_estoi=0.4432 ideal_estoi=0.8843 est_estoi=0.7714
#STOI_single# airport Comp_feat index=27 unprocessed_stoi=0.7582 ideal_stoi=0.9386 est_stoi=0.8841
#SDR_single# airport Comp_feat index=27 unprocessed_sdr=-0.9656 ideal_sdr=8.0794 est_sdr=6.4820
#ESTOI_single# airport Comp_feat index=26 unprocessed_estoi=0.4149 ideal_estoi=0.8667 est_estoi=0.7301
#SDR_single# airport Comp_feat index=41 unprocessed_sdr=-1.0548 ideal_sdr=8.6911 est_sdr=7.3212
#ESTOI_single# airport Comp_feat index=40 unprocessed_estoi=0.3839 ideal_estoi=0.8606 est_estoi=0.7096
#STOI_single# airport Comp_feat index=40 unprocessed_stoi=0.5804 ideal_stoi=0.9168 est_stoi=0.8514
#SDR_single# airport Comp_feat index=40 unprocessed_sdr=-0.8514 ideal_sdr=8.1577 est_sdr=6.9083
#ESTOI_single# airport Comp_feat index=39 unprocessed_estoi=0.3492 ideal_estoi=0.8504 est_estoi=0.7442
#ESTOI_single# airport Comp_feat index=55 unprocessed_estoi=0.4451 ideal_estoi=0.8779 est_estoi=0.7354
#STOI_single# airport Comp_feat index=55 unprocessed_stoi=0.6910 ideal_stoi=0.9423 est_stoi=0.8786
#SDR_single# airport Comp_feat index=55 unprocessed_sdr=-0.8002 ideal_sdr=8.7932 est_sdr=7.1638
#ESTOI_single# airport Comp_feat index=54 unprocessed_estoi=0.4074 ideal_estoi=0.8746 est_estoi=0.7496
#SDR_single# airport Comp_feat index=13 unprocessed_sdr=-0.5930 ideal_sdr=7.4932 est_sdr=6.2102
#ESTOI_single# airport Comp_feat index=12 unprocessed_estoi=0.4158 ideal_estoi=0.8455 est_estoi=0.6860
#STOI_single# airport Comp_feat index=12 unprocessed_stoi=0.6252 ideal_stoi=0.9049 est_stoi=0.7979
#SDR_single# airport Comp_feat index=12 unprocessed_sdr=-0.8633 ideal_sdr=8.1834 est_sdr=6.5125
#ESTOI_single# airport Comp_feat index=11 unprocessed_estoi=0.3839 ideal_estoi=0.8886 est_estoi=0.7545
#STOI_single# airport Comp_feat index=26 unprocessed_stoi=0.6756 ideal_stoi=0.9263 est_stoi=0.8371
#SDR_single# airport Comp_feat index=26 unprocessed_sdr=-0.8929 ideal_sdr=7.9637 est_sdr=6.5234
#ESTOI_single# airport Comp_feat index=25 unprocessed_estoi=0.4000 ideal_estoi=0.8641 est_estoi=0.7470
#STOI_single# airport Comp_feat index=25 unprocessed_stoi=0.7243 ideal_stoi=0.9445 est_stoi=0.9044
#SDR_single# airport Comp_feat index=25 unprocessed_sdr=-0.6957 ideal_sdr=8.0605 est_sdr=6.5559
#STOI_single# airport Comp_feat index=39 unprocessed_stoi=0.6780 ideal_stoi=0.9301 est_stoi=0.8861
#SDR_single# airport Comp_feat index=39 unprocessed_sdr=-0.8662 ideal_sdr=8.4180 est_sdr=7.3239
#ESTOI_single# airport Comp_feat index=38 unprocessed_estoi=0.3810 ideal_estoi=0.8489 est_estoi=0.6915
#STOI_single# airport Comp_feat index=38 unprocessed_stoi=0.6243 ideal_stoi=0.9093 est_stoi=0.8260
#SDR_single# airport Comp_feat index=38 unprocessed_sdr=-0.8169 ideal_sdr=7.4849 est_sdr=5.9969
#STOI_single# airport Comp_feat index=11 unprocessed_stoi=0.6870 ideal_stoi=0.9439 est_stoi=0.8870
#SDR_single# airport Comp_feat index=11 unprocessed_sdr=-0.7730 ideal_sdr=8.8538 est_sdr=7.5589
#ESTOI_single# airport Comp_feat index=10 unprocessed_estoi=0.3542 ideal_estoi=0.8333 est_estoi=0.6357
#STOI_single# airport Comp_feat index=10 unprocessed_stoi=0.6644 ideal_stoi=0.9275 est_stoi=0.8607
#SDR_single# airport Comp_feat index=10 unprocessed_sdr=-1.0371 ideal_sdr=9.2072 est_sdr=6.9953
#ESTOI_single# airport Comp_feat index=9 unprocessed_estoi=0.3937 ideal_estoi=0.8585 est_estoi=0.7429
#STOI_single# airport Comp_feat index=54 unprocessed_stoi=0.7357 ideal_stoi=0.9438 est_stoi=0.8976
#SDR_single# airport Comp_feat index=54 unprocessed_sdr=-0.9031 ideal_sdr=8.4291 est_sdr=6.4156
#ESTOI_single# airport Comp_feat index=53 unprocessed_estoi=0.3938 ideal_estoi=0.8551 est_estoi=0.7514
#STOI_single# airport Comp_feat index=53 unprocessed_stoi=0.7003 ideal_stoi=0.9375 est_stoi=0.8886
#SDR_single# airport Comp_feat index=53 unprocessed_sdr=-0.9273 ideal_sdr=8.6222 est_sdr=7.3557
#STOI_single# airport Comp_feat index=9 unprocessed_stoi=0.7106 ideal_stoi=0.9357 est_stoi=0.8948
#SDR_single# airport Comp_feat index=9 unprocessed_sdr=-0.8792 ideal_sdr=8.0353 est_sdr=6.4923
#ESTOI_single# airport Comp_feat index=24 unprocessed_estoi=0.3214 ideal_estoi=0.8718 est_estoi=0.7373
#STOI_single# airport Comp_feat index=24 unprocessed_stoi=0.7803 ideal_stoi=0.9638 est_stoi=0.9169
#SDR_single# airport Comp_feat index=24 unprocessed_sdr=-0.7137 ideal_sdr=9.3934 est_sdr=7.8995
#ESTOI_single# airport Comp_feat index=23 unprocessed_estoi=0.4590 ideal_estoi=0.8452 est_estoi=0.7410
#STOI_single# airport Comp_feat index=23 unprocessed_stoi=0.7389 ideal_stoi=0.9346 est_stoi=0.8908
#ESTOI_single# airport Comp_feat index=37 unprocessed_estoi=0.4517 ideal_estoi=0.8865 est_estoi=0.7976
#STOI_single# airport Comp_feat index=37 unprocessed_stoi=0.7384 ideal_stoi=0.9433 est_stoi=0.9010
#SDR_single# airport Comp_feat index=37 unprocessed_sdr=-0.8714 ideal_sdr=8.2958 est_sdr=6.8438
#ESTOI_single# airport Comp_feat index=36 unprocessed_estoi=0.4545 ideal_estoi=0.8936 est_estoi=0.7892
#STOI_single# airport Comp_feat index=36 unprocessed_stoi=0.6860 ideal_stoi=0.9365 est_stoi=0.8871
#ESTOI_single# airport Comp_feat index=52 unprocessed_estoi=0.3555 ideal_estoi=0.8575 est_estoi=0.7115
#STOI_single# airport Comp_feat index=52 unprocessed_stoi=0.7018 ideal_stoi=0.9433 est_stoi=0.8925
#SDR_single# airport Comp_feat index=52 unprocessed_sdr=-0.9504 ideal_sdr=8.4554 est_sdr=7.1168
#ESTOI_single# airport Comp_feat index=51 unprocessed_estoi=0.3516 ideal_estoi=0.8904 est_estoi=0.7630
#STOI_single# airport Comp_feat index=51 unprocessed_stoi=0.6696 ideal_stoi=0.9557 est_stoi=0.9014
#ESTOI_single# airport Comp_feat index=67 unprocessed_estoi=0.4131 ideal_estoi=0.8426 est_estoi=0.7514
#STOI_single# airport Comp_feat index=67 unprocessed_stoi=0.7674 ideal_stoi=0.9504 est_stoi=0.9261
#SDR_single# airport Comp_feat index=67 unprocessed_sdr=-0.8675 ideal_sdr=7.5149 est_sdr=6.2703
#ESTOI_single# airport Comp_feat index=66 unprocessed_estoi=0.3202 ideal_estoi=0.8823 est_estoi=0.7396
#SDR_single# airport Comp_feat index=23 unprocessed_sdr=-0.8731 ideal_sdr=7.9215 est_sdr=6.4303
#ESTOI_single# airport Comp_feat index=22 unprocessed_estoi=0.4220 ideal_estoi=0.8496 est_estoi=0.7600
#STOI_single# airport Comp_feat index=22 unprocessed_stoi=0.7283 ideal_stoi=0.9315 est_stoi=0.8987
#SDR_single# airport Comp_feat index=22 unprocessed_sdr=-0.9895 ideal_sdr=8.5218 est_sdr=7.1806
#ESTOI_single# airport Comp_feat index=21 unprocessed_estoi=0.3664 ideal_estoi=0.8656 est_estoi=0.7176
#STOI_single# airport Comp_feat index=21 unprocessed_stoi=0.6573 ideal_stoi=0.9344 est_stoi=0.8696
#SDR_single# airport Comp_feat index=36 unprocessed_sdr=-0.9164 ideal_sdr=7.6251 est_sdr=6.2275
#ESTOI_single# airport Comp_feat index=35 unprocessed_estoi=0.3653 ideal_estoi=0.8399 est_estoi=0.7074
#STOI_single# airport Comp_feat index=35 unprocessed_stoi=0.6300 ideal_stoi=0.9285 est_stoi=0.8654
#SDR_single# airport Comp_feat index=35 unprocessed_sdr=-0.6209 ideal_sdr=8.8353 est_sdr=7.2679
#ESTOI_single# airport Comp_feat index=34 unprocessed_estoi=0.3704 ideal_estoi=0.8769 est_estoi=0.7784
#SDR_single# airport Comp_feat index=51 unprocessed_sdr=-1.0718 ideal_sdr=8.5685 est_sdr=7.3998
#ESTOI_single# airport Comp_feat index=50 unprocessed_estoi=0.3147 ideal_estoi=0.8195 est_estoi=0.6824
#STOI_single# airport Comp_feat index=50 unprocessed_stoi=0.6340 ideal_stoi=0.9136 est_stoi=0.8438
#SDR_single# airport Comp_feat index=50 unprocessed_sdr=-1.1821 ideal_sdr=7.9187 est_sdr=6.4042
#ESTOI_single# airport Comp_feat index=49 unprocessed_estoi=0.4119 ideal_estoi=0.8752 est_estoi=0.7433
#STOI_single# airport Comp_feat index=66 unprocessed_stoi=0.6573 ideal_stoi=0.9462 est_stoi=0.8863
#SDR_single# airport Comp_feat index=66 unprocessed_sdr=-0.7745 ideal_sdr=8.2911 est_sdr=7.0624
#ESTOI_single# airport Comp_feat index=65 unprocessed_estoi=0.3680 ideal_estoi=0.8662 est_estoi=0.7354
#STOI_single# airport Comp_feat index=65 unprocessed_stoi=0.7747 ideal_stoi=0.9516 est_stoi=0.9122
#SDR_single# airport Comp_feat index=65 unprocessed_sdr=-0.6830 ideal_sdr=7.3602 est_sdr=5.4407
#SDR_single# airport Comp_feat index=21 unprocessed_sdr=-0.7955 ideal_sdr=9.4291 est_sdr=7.9132
#ESTOI_single# airport Comp_feat index=20 unprocessed_estoi=0.3534 ideal_estoi=0.8789 est_estoi=0.7283
#STOI_single# airport Comp_feat index=20 unprocessed_stoi=0.6451 ideal_stoi=0.9367 est_stoi=0.8705
#SDR_single# airport Comp_feat index=20 unprocessed_sdr=-0.7896 ideal_sdr=8.5195 est_sdr=7.3918
#ESTOI_single# airport Comp_feat index=19 unprocessed_estoi=0.4002 ideal_estoi=0.8527 est_estoi=0.7457
#STOI_single# airport Comp_feat index=34 unprocessed_stoi=0.7436 ideal_stoi=0.9502 est_stoi=0.9173
#SDR_single# airport Comp_feat index=34 unprocessed_sdr=-0.9079 ideal_sdr=8.5928 est_sdr=7.1469
#ESTOI_single# airport Comp_feat index=33 unprocessed_estoi=0.4064 ideal_estoi=0.8493 est_estoi=0.7199
#STOI_single# airport Comp_feat index=33 unprocessed_stoi=0.6483 ideal_stoi=0.9174 est_stoi=0.8588
#SDR_single# airport Comp_feat index=33 unprocessed_sdr=-0.8037 ideal_sdr=7.5647 est_sdr=6.0681
#ESTOI_single# airport Comp_feat index=32 unprocessed_estoi=0.4614 ideal_estoi=0.8744 est_estoi=0.7959
#ESTOI_single# airport Comp_feat index=64 unprocessed_estoi=0.4437 ideal_estoi=0.8462 est_estoi=0.7134
#STOI_single# airport Comp_feat index=64 unprocessed_stoi=0.6982 ideal_stoi=0.9400 est_stoi=0.9005
#SDR_single# airport Comp_feat index=64 unprocessed_sdr=-0.7046 ideal_sdr=7.7817 est_sdr=5.8930
#ESTOI_single# airport Comp_feat index=63 unprocessed_estoi=0.3375 ideal_estoi=0.8662 est_estoi=0.7247
#STOI_single# airport Comp_feat index=63 unprocessed_stoi=0.6249 ideal_stoi=0.9434 est_stoi=0.8870
#STOI_single# airport Comp_feat index=32 unprocessed_stoi=0.7466 ideal_stoi=0.9497 est_stoi=0.9169
#SDR_single# airport Comp_feat index=32 unprocessed_sdr=-0.7724 ideal_sdr=8.5359 est_sdr=7.2280
#ESTOI_single# airport Comp_feat index=31 unprocessed_estoi=0.4801 ideal_estoi=0.8773 est_estoi=0.7683
#STOI_single# airport Comp_feat index=31 unprocessed_stoi=0.6948 ideal_stoi=0.9395 est_stoi=0.8853
#SDR_single# airport Comp_feat index=31 unprocessed_sdr=-0.8751 ideal_sdr=7.6440 est_sdr=6.2292
#ESTOI_single# airport Comp_feat index=30 unprocessed_estoi=0.4327 ideal_estoi=0.8716 est_estoi=0.7629
#STOI_single# airport Comp_feat index=49 unprocessed_stoi=0.7289 ideal_stoi=0.9402 est_stoi=0.8898
#SDR_single# airport Comp_feat index=49 unprocessed_sdr=-0.8746 ideal_sdr=8.1198 est_sdr=6.5865
#ESTOI_single# airport Comp_feat index=48 unprocessed_estoi=0.3987 ideal_estoi=0.8442 est_estoi=0.7224
#STOI_single# airport Comp_feat index=48 unprocessed_stoi=0.6450 ideal_stoi=0.9197 est_stoi=0.8624
#SDR_single# airport Comp_feat index=48 unprocessed_sdr=-1.0452 ideal_sdr=7.8945 est_sdr=6.5655
#STOI_single# airport Comp_feat index=19 unprocessed_stoi=0.7176 ideal_stoi=0.9301 est_stoi=0.8837
#SDR_single# airport Comp_feat index=19 unprocessed_sdr=-0.9216 ideal_sdr=7.7844 est_sdr=6.3469
#ESTOI_single# airport Comp_feat index=18 unprocessed_estoi=0.3825 ideal_estoi=0.9014 est_estoi=0.7975
#STOI_single# airport Comp_feat index=18 unprocessed_stoi=0.7357 ideal_stoi=0.9595 est_stoi=0.9194
#SDR_single# airport Comp_feat index=18 unprocessed_sdr=-0.9739 ideal_sdr=8.7427 est_sdr=7.4050
#STOI_single# airport Comp_feat index=30 unprocessed_stoi=0.6637 ideal_stoi=0.9329 est_stoi=0.8766
#SDR_single# airport Comp_feat index=30 unprocessed_sdr=-0.8179 ideal_sdr=8.4384 est_sdr=7.0684
#ESTOI_single# airport Comp_feat index=47 unprocessed_estoi=0.4214 ideal_estoi=0.8593 est_estoi=0.7436
#STOI_single# airport Comp_feat index=47 unprocessed_stoi=0.7163 ideal_stoi=0.9352 est_stoi=0.8936
#SDR_single# airport Comp_feat index=47 unprocessed_sdr=-0.8779 ideal_sdr=8.5856 est_sdr=7.0831
#ESTOI_single# airport Comp_feat index=46 unprocessed_estoi=0.3594 ideal_estoi=0.8548 est_estoi=0.7144
#STOI_single# airport Comp_feat index=46 unprocessed_stoi=0.6837 ideal_stoi=0.9370 est_stoi=0.8793
#ESTOI_single# airport Comp_feat index=17 unprocessed_estoi=0.4061 ideal_estoi=0.8507 est_estoi=0.7281
#STOI_single# airport Comp_feat index=17 unprocessed_stoi=0.6767 ideal_stoi=0.9237 est_stoi=0.8705
#SDR_single# airport Comp_feat index=17 unprocessed_sdr=-0.8232 ideal_sdr=9.1533 est_sdr=7.6079
#SDR_single# airport Comp_feat index=63 unprocessed_sdr=-0.7771 ideal_sdr=9.1902 est_sdr=7.9114
#ESTOI_single# airport Comp_feat index=62 unprocessed_estoi=0.4648 ideal_estoi=0.8772 est_estoi=0.7770
#STOI_single# airport Comp_feat index=62 unprocessed_stoi=0.7448 ideal_stoi=0.9394 est_stoi=0.9048
#SDR_single# airport Comp_feat index=62 unprocessed_sdr=-0.8479 ideal_sdr=7.9827 est_sdr=6.3030
#ESTOI_single# airport Comp_feat index=61 unprocessed_estoi=0.4816 ideal_estoi=0.8747 est_estoi=0.7982
#ESTOI_single# airport Comp_feat index=76 unprocessed_estoi=0.3270 ideal_estoi=0.8449 est_estoi=0.7199
#STOI_single# airport Comp_feat index=76 unprocessed_stoi=0.6701 ideal_stoi=0.9345 est_stoi=0.8855
#SDR_single# airport Comp_feat index=76 unprocessed_sdr=-0.9594 ideal_sdr=8.2365 est_sdr=7.0131
#ESTOI_single# airport Comp_feat index=75 unprocessed_estoi=0.3989 ideal_estoi=0.8823 est_estoi=0.7849
#STOI_single# airport Comp_feat index=75 unprocessed_stoi=0.7425 ideal_stoi=0.9490 est_stoi=0.9050
#SDR_single# airport Comp_feat index=46 unprocessed_sdr=-0.8171 ideal_sdr=9.6264 est_sdr=7.8895
#ESTOI_single# airport Comp_feat index=45 unprocessed_estoi=0.3431 ideal_estoi=0.8540 est_estoi=0.7425
#STOI_single# airport Comp_feat index=45 unprocessed_stoi=0.6278 ideal_stoi=0.9280 est_stoi=0.8819
#SDR_single# airport Comp_feat index=45 unprocessed_sdr=-0.6928 ideal_sdr=9.4078 est_sdr=7.7620
#ESTOI_single# airport Comp_feat index=44 unprocessed_estoi=0.4417 ideal_estoi=0.8837 est_estoi=0.8049
#STOI_single# airport Comp_feat index=61 unprocessed_stoi=0.7883 ideal_stoi=0.9443 est_stoi=0.9143
#SDR_single# airport Comp_feat index=61 unprocessed_sdr=-0.9468 ideal_sdr=7.3209 est_sdr=5.8851
#ESTOI_single# airport Comp_feat index=60 unprocessed_estoi=0.3573 ideal_estoi=0.8452 est_estoi=0.6877
#STOI_single# airport Comp_feat index=60 unprocessed_stoi=0.7077 ideal_stoi=0.9429 est_stoi=0.8682
#ESTOI_single# airport Comp_feat index=82 unprocessed_estoi=0.4630 ideal_estoi=0.8857 est_estoi=0.7923
#STOI_single# airport Comp_feat index=82 unprocessed_stoi=0.7305 ideal_stoi=0.9388 est_stoi=0.9000
#SDR_single# airport Comp_feat index=82 unprocessed_sdr=-1.0518 ideal_sdr=8.3293 est_sdr=6.5339
#ESTOI_single# airport Comp_feat index=81 unprocessed_estoi=0.3593 ideal_estoi=0.8454 est_estoi=0.6858
#STOI_single# airport Comp_feat index=81 unprocessed_stoi=0.6661 ideal_stoi=0.9294 est_stoi=0.8637
#STOI_single# airport Comp_feat index=44 unprocessed_stoi=0.7712 ideal_stoi=0.9457 est_stoi=0.9210
#SDR_single# airport Comp_feat index=44 unprocessed_sdr=-0.9244 ideal_sdr=7.8032 est_sdr=6.5950
#ESTOI_single# airport Comp_feat index=43 unprocessed_estoi=0.4113 ideal_estoi=0.8924 est_estoi=0.8015
#STOI_single# airport Comp_feat index=43 unprocessed_stoi=0.7807 ideal_stoi=0.9504 est_stoi=0.9201
#SDR_single# airport Comp_feat index=43 unprocessed_sdr=-1.1249 ideal_sdr=7.9720 est_sdr=6.5135
#SDR_single# airport Comp_feat index=60 unprocessed_sdr=-0.9238 ideal_sdr=7.6489 est_sdr=6.4521
#ESTOI_single# airport Comp_feat index=59 unprocessed_estoi=0.3942 ideal_estoi=0.8896 est_estoi=0.7569
#STOI_single# airport Comp_feat index=59 unprocessed_stoi=0.7303 ideal_stoi=0.9543 est_stoi=0.9068
#SDR_single# airport Comp_feat index=59 unprocessed_sdr=-0.6826 ideal_sdr=9.4800 est_sdr=8.0281
#SDR_single# airport Comp_feat index=81 unprocessed_sdr=-0.7523 ideal_sdr=8.0303 est_sdr=6.5907
#ESTOI_single# airport Comp_feat index=80 unprocessed_estoi=0.3814 ideal_estoi=0.8641 est_estoi=0.7377
#STOI_single# airport Comp_feat index=80 unprocessed_stoi=0.7067 ideal_stoi=0.9401 est_stoi=0.8991
#SDR_single# airport Comp_feat index=80 unprocessed_sdr=-1.0671 ideal_sdr=8.5768 est_sdr=7.0169
#ESTOI_single# airport Comp_feat index=79 unprocessed_estoi=0.3627 ideal_estoi=0.8757 est_estoi=0.7805
#SDR_single# airport Comp_feat index=75 unprocessed_sdr=-0.9554 ideal_sdr=8.2791 est_sdr=6.4022
#ESTOI_single# airport Comp_feat index=74 unprocessed_estoi=0.3676 ideal_estoi=0.8541 est_estoi=0.6909
#STOI_single# airport Comp_feat index=74 unprocessed_stoi=0.6922 ideal_stoi=0.9192 est_stoi=0.8592
#SDR_single# airport Comp_feat index=74 unprocessed_sdr=-0.8603 ideal_sdr=8.1776 est_sdr=6.4623
#ESTOI_single# airport Comp_feat index=73 unprocessed_estoi=0.4561 ideal_estoi=0.8588 est_estoi=0.7883
#ESTOI_single# airport Comp_feat index=87 unprocessed_estoi=0.3504 ideal_estoi=0.7946 est_estoi=0.6619
#STOI_single# airport Comp_feat index=87 unprocessed_stoi=0.5721 ideal_stoi=0.9053 est_stoi=0.8488
#SDR_single# airport Comp_feat index=87 unprocessed_sdr=-0.7688 ideal_sdr=7.6082 est_sdr=6.1382
#ESTOI_single# airport Comp_feat index=86 unprocessed_estoi=0.4440 ideal_estoi=0.8746 est_estoi=0.7692
#ESTOI_single# airport Comp_feat index=58 unprocessed_estoi=0.4030 ideal_estoi=0.8924 est_estoi=0.7757
#STOI_single# airport Comp_feat index=58 unprocessed_stoi=0.7740 ideal_stoi=0.9548 est_stoi=0.9187
#SDR_single# airport Comp_feat index=58 unprocessed_sdr=-0.9100 ideal_sdr=8.4235 est_sdr=7.1319
#ESTOI_single# airport Comp_feat index=57 unprocessed_estoi=0.3876 ideal_estoi=0.8797 est_estoi=0.7849
#STOI_single# airport Comp_feat index=79 unprocessed_stoi=0.6404 ideal_stoi=0.9419 est_stoi=0.9038
#SDR_single# airport Comp_feat index=79 unprocessed_sdr=-0.7560 ideal_sdr=7.8819 est_sdr=6.6130
#ESTOI_single# airport Comp_feat index=78 unprocessed_estoi=0.3528 ideal_estoi=0.8299 est_estoi=0.6936
#STOI_single# airport Comp_feat index=78 unprocessed_stoi=0.6481 ideal_stoi=0.9197 est_stoi=0.8630
#SDR_single# airport Comp_feat index=78 unprocessed_sdr=-0.7106 ideal_sdr=8.6358 est_sdr=7.0982
#STOI_single# airport Comp_feat index=73 unprocessed_stoi=0.7336 ideal_stoi=0.9264 est_stoi=0.8874
#SDR_single# airport Comp_feat index=73 unprocessed_sdr=-0.8155 ideal_sdr=8.5892 est_sdr=6.7138
#ESTOI_single# airport Comp_feat index=72 unprocessed_estoi=0.4246 ideal_estoi=0.8603 est_estoi=0.7386
#STOI_single# airport Comp_feat index=72 unprocessed_stoi=0.6931 ideal_stoi=0.9253 est_stoi=0.8759
#SDR_single# airport Comp_feat index=72 unprocessed_sdr=-0.9615 ideal_sdr=8.4600 est_sdr=6.6847
#STOI_single# airport Comp_feat index=57 unprocessed_stoi=0.6715 ideal_stoi=0.9430 est_stoi=0.9043
#SDR_single# airport Comp_feat index=57 unprocessed_sdr=-0.9449 ideal_sdr=9.2955 est_sdr=7.9068
#ESTOI_single# airport Comp_feat index=56 unprocessed_estoi=0.4096 ideal_estoi=0.8463 est_estoi=0.7278
#STOI_single# airport Comp_feat index=56 unprocessed_stoi=0.6990 ideal_stoi=0.9303 est_stoi=0.8787
#SDR_single# airport Comp_feat index=56 unprocessed_sdr=-0.8759 ideal_sdr=7.5420 est_sdr=6.3217
#ESTOI_single# airport Comp_feat index=77 unprocessed_estoi=0.3384 ideal_estoi=0.8670 est_estoi=0.7253
#STOI_single# airport Comp_feat index=77 unprocessed_stoi=0.7309 ideal_stoi=0.9472 est_stoi=0.8953
#SDR_single# airport Comp_feat index=77 unprocessed_sdr=-0.6433 ideal_sdr=8.7997 est_sdr=7.5150
#ESTOI_single# airport Comp_feat index=71 unprocessed_estoi=0.2995 ideal_estoi=0.8403 est_estoi=0.7064
#STOI_single# airport Comp_feat index=71 unprocessed_stoi=0.6735 ideal_stoi=0.9366 est_stoi=0.8905
#SDR_single# airport Comp_feat index=71 unprocessed_sdr=-0.7612 ideal_sdr=8.8957 est_sdr=7.5815
#ESTOI_single# airport Comp_feat index=70 unprocessed_estoi=0.3485 ideal_estoi=0.8773 est_estoi=0.7612
#STOI_single# airport Comp_feat index=70 unprocessed_stoi=0.6965 ideal_stoi=0.9436 est_stoi=0.8941
#STOI_single# airport Comp_feat index=86 unprocessed_stoi=0.7094 ideal_stoi=0.9383 est_stoi=0.8938
#SDR_single# airport Comp_feat index=86 unprocessed_sdr=-0.8342 ideal_sdr=7.9646 est_sdr=6.3538
#ESTOI_single# airport Comp_feat index=85 unprocessed_estoi=0.4661 ideal_estoi=0.8935 est_estoi=0.8237
#STOI_single# airport Comp_feat index=85 unprocessed_stoi=0.7964 ideal_stoi=0.9498 est_stoi=0.9237
#SDR_single# airport Comp_feat index=85 unprocessed_sdr=-0.8792 ideal_sdr=8.3595 est_sdr=6.6740
#SDR_single# airport Comp_feat index=70 unprocessed_sdr=-0.8774 ideal_sdr=8.7744 est_sdr=7.0389
#ESTOI_single# airport Comp_feat index=69 unprocessed_estoi=0.4064 ideal_estoi=0.8657 est_estoi=0.7605
#STOI_single# airport Comp_feat index=69 unprocessed_stoi=0.6978 ideal_stoi=0.9353 est_stoi=0.8959
#SDR_single# airport Comp_feat index=69 unprocessed_sdr=-1.0007 ideal_sdr=7.2872 est_sdr=5.8861
#ESTOI_single# airport Comp_feat index=68 unprocessed_estoi=0.4114 ideal_estoi=0.8734 est_estoi=0.7684
#ESTOI_single# airport Comp_feat index=84 unprocessed_estoi=0.3391 ideal_estoi=0.8636 est_estoi=0.7349
#STOI_single# airport Comp_feat index=84 unprocessed_stoi=0.7236 ideal_stoi=0.9481 est_stoi=0.9056
#SDR_single# airport Comp_feat index=84 unprocessed_sdr=-0.8977 ideal_sdr=8.3788 est_sdr=6.8185
#ESTOI_single# airport Comp_feat index=83 unprocessed_estoi=0.3411 ideal_estoi=0.8169 est_estoi=0.6981
#STOI_single# airport Comp_feat index=83 unprocessed_stoi=0.6954 ideal_stoi=0.9215 est_stoi=0.8743
#SDR_single# airport Comp_feat index=83 unprocessed_sdr=-0.9446 ideal_sdr=7.5608 est_sdr=5.9984
#ESTOI_single# airport Comp_feat index=91 unprocessed_estoi=0.3537 ideal_estoi=0.8790 est_estoi=0.7535
#STOI_single# airport Comp_feat index=91 unprocessed_stoi=0.6942 ideal_stoi=0.9441 est_stoi=0.8928
#SDR_single# airport Comp_feat index=91 unprocessed_sdr=-0.8307 ideal_sdr=8.0704 est_sdr=6.5703
#ESTOI_single# airport Comp_feat index=90 unprocessed_estoi=0.4620 ideal_estoi=0.8595 est_estoi=0.7535
#ESTOI_single# airport Comp_feat index=96 unprocessed_estoi=0.3020 ideal_estoi=0.8474 est_estoi=0.7075
#STOI_single# airport Comp_feat index=96 unprocessed_stoi=0.6814 ideal_stoi=0.9439 est_stoi=0.8963
#SDR_single# airport Comp_feat index=96 unprocessed_sdr=-0.8316 ideal_sdr=8.8462 est_sdr=7.0919
#ESTOI_single# airport Comp_feat index=95 unprocessed_estoi=0.2964 ideal_estoi=0.8514 est_estoi=0.6991
#STOI_single# airport Comp_feat index=95 unprocessed_stoi=0.6329 ideal_stoi=0.9264 est_stoi=0.8508
#STOI_single# airport Comp_feat index=68 unprocessed_stoi=0.6823 ideal_stoi=0.9363 est_stoi=0.8819
#SDR_single# airport Comp_feat index=68 unprocessed_sdr=-1.0822 ideal_sdr=8.8899 est_sdr=7.6376
#SDR_single# airport Comp_feat index=95 unprocessed_sdr=-0.9230 ideal_sdr=8.8326 est_sdr=7.1865
#ESTOI_single# airport Comp_feat index=97 unprocessed_estoi=0.3664 ideal_estoi=0.8643 est_estoi=0.6752
#STOI_single# airport Comp_feat index=97 unprocessed_stoi=0.6699 ideal_stoi=0.9352 est_stoi=0.8259
#SDR_single# airport Comp_feat index=97 unprocessed_sdr=-0.9313 ideal_sdr=8.2661 est_sdr=6.8576
#STOI_single# airport Comp_feat index=90 unprocessed_stoi=0.6876 ideal_stoi=0.9320 est_stoi=0.8875
#SDR_single# airport Comp_feat index=90 unprocessed_sdr=-0.9117 ideal_sdr=8.1628 est_sdr=6.5839
#ESTOI_single# airport Comp_feat index=89 unprocessed_estoi=0.3568 ideal_estoi=0.8461 est_estoi=0.6908
#STOI_single# airport Comp_feat index=89 unprocessed_stoi=0.6559 ideal_stoi=0.9229 est_stoi=0.8608
#SDR_single# airport Comp_feat index=89 unprocessed_sdr=-0.9210 ideal_sdr=7.3912 est_sdr=5.8563
#ESTOI_single# airport Comp_feat index=99 unprocessed_estoi=0.4749 ideal_estoi=0.8954 est_estoi=0.7909
#STOI_single# airport Comp_feat index=99 unprocessed_stoi=0.7742 ideal_stoi=0.9468 est_stoi=0.8986
#SDR_single# airport Comp_feat index=99 unprocessed_sdr=-0.7839 ideal_sdr=7.4279 est_sdr=5.8849
#ESTOI_single# airport Comp_feat index=88 unprocessed_estoi=0.4045 ideal_estoi=0.8670 est_estoi=0.7350
#STOI_single# airport Comp_feat index=88 unprocessed_stoi=0.6785 ideal_stoi=0.9449 est_stoi=0.8871
#SDR_single# airport Comp_feat index=88 unprocessed_sdr=-0.8510 ideal_sdr=8.0028 est_sdr=6.3696
#ESTOI_single# airport Comp_feat index=94 unprocessed_estoi=0.4082 ideal_estoi=0.8730 est_estoi=0.7155
#STOI_single# airport Comp_feat index=94 unprocessed_stoi=0.6888 ideal_stoi=0.9394 est_stoi=0.8786
#SDR_single# airport Comp_feat index=94 unprocessed_sdr=-0.6617 ideal_sdr=8.2059 est_sdr=6.5470
#ESTOI_single# airport Comp_feat index=93 unprocessed_estoi=0.4222 ideal_estoi=0.8632 est_estoi=0.7400
#STOI_single# airport Comp_feat index=93 unprocessed_stoi=0.6757 ideal_stoi=0.9242 est_stoi=0.8659
#ESTOI_single# airport Comp_feat index=100 unprocessed_estoi=0.3401 ideal_estoi=0.8867 est_estoi=0.7480
#STOI_single# airport Comp_feat index=100 unprocessed_stoi=0.7186 ideal_stoi=0.9466 est_stoi=0.8923
#SDR_single# airport Comp_feat index=100 unprocessed_sdr=-0.9208 ideal_sdr=9.0467 est_sdr=7.7285
#ESTOI_single# airport Comp_feat index=98 unprocessed_estoi=0.3103 ideal_estoi=0.8383 est_estoi=0.6490
#STOI_single# airport Comp_feat index=98 unprocessed_stoi=0.6018 ideal_stoi=0.9174 est_stoi=0.8152
#SDR_single# airport Comp_feat index=98 unprocessed_sdr=-1.0423 ideal_sdr=8.0724 est_sdr=6.5630
#SDR_single# airport Comp_feat index=93 unprocessed_sdr=-0.7697 ideal_sdr=8.3429 est_sdr=6.3692
#ESTOI_single# airport Comp_feat index=92 unprocessed_estoi=0.4161 ideal_estoi=0.8790 est_estoi=0.7630
#STOI_single# airport Comp_feat index=92 unprocessed_stoi=0.7304 ideal_stoi=0.9411 est_stoi=0.8844
#SDR_single# airport Comp_feat index=92 unprocessed_sdr=-0.8951 ideal_sdr=8.0379 est_sdr=6.3434
#PESQ_single# index=2 unprocessed_pesq=1.8380 ideal_pesq=3.1820 est_pesq=2.5460
#PESQ_single# index=4 unprocessed_pesq=1.9010 ideal_pesq=3.1610 est_pesq=2.5630
#PESQ_single# index=8 unprocessed_pesq=1.6000 ideal_pesq=3.2400 est_pesq=2.5750
#PESQ_single# index=16 unprocessed_pesq=1.6640 ideal_pesq=3.1570 est_pesq=2.6100
#PESQ_single# index=3 unprocessed_pesq=1.7490 ideal_pesq=3.1120 est_pesq=2.5790
#PESQ_single# index=15 unprocessed_pesq=1.7190 ideal_pesq=3.1120 est_pesq=2.2960
#PESQ_single# index=1 unprocessed_pesq=1.5980 ideal_pesq=3.2000 est_pesq=2.6520
#PESQ_single# index=7 unprocessed_pesq=1.6230 ideal_pesq=3.0600 est_pesq=2.4870
#PESQ_single# index=29 unprocessed_pesq=1.7450 ideal_pesq=2.9690 est_pesq=2.4130
#PESQ_single# index=42 unprocessed_pesq=2.0100 ideal_pesq=3.2580 est_pesq=2.7480
#PESQ_single# index=6 unprocessed_pesq=1.6660 ideal_pesq=3.0870 est_pesq=2.4370
#PESQ_single# index=14 unprocessed_pesq=1.6890 ideal_pesq=3.2010 est_pesq=2.5250
#PESQ_single# index=41 unprocessed_pesq=1.6090 ideal_pesq=3.0840 est_pesq=2.5340
#PESQ_single# index=13 unprocessed_pesq=1.8430 ideal_pesq=3.0900 est_pesq=2.6280
#PESQ_single# index=5 unprocessed_pesq=1.7130 ideal_pesq=3.3020 est_pesq=2.7100
#PESQ_single# index=28 unprocessed_pesq=1.7650 ideal_pesq=3.2180 est_pesq=2.5620
#PESQ_single# index=27 unprocessed_pesq=1.7870 ideal_pesq=3.2590 est_pesq=2.6360
#PESQ_single# index=40 unprocessed_pesq=1.7880 ideal_pesq=3.1040 est_pesq=2.5530
#PESQ_single# index=55 unprocessed_pesq=1.6610 ideal_pesq=3.3430 est_pesq=2.6400
#PESQ_single# index=12 unprocessed_pesq=1.6290 ideal_pesq=2.9890 est_pesq=2.3550
#PESQ_single# index=39 unprocessed_pesq=1.8980 ideal_pesq=3.3080 est_pesq=2.7240
#PESQ_single# index=11 unprocessed_pesq=1.8010 ideal_pesq=3.1450 est_pesq=2.6230
#PESQ_single# index=26 unprocessed_pesq=1.6550 ideal_pesq=3.1300 est_pesq=2.5720
#PESQ_single# index=54 unprocessed_pesq=1.8180 ideal_pesq=3.0510 est_pesq=2.5270
#PESQ_single# index=38 unprocessed_pesq=1.7210 ideal_pesq=3.2040 est_pesq=2.5390
#PESQ_single# index=53 unprocessed_pesq=1.6890 ideal_pesq=3.1990 est_pesq=2.6220
#PESQ_single# index=10 unprocessed_pesq=1.8780 ideal_pesq=3.3850 est_pesq=2.4360
#PESQ_single# index=25 unprocessed_pesq=2.0130 ideal_pesq=3.3470 est_pesq=2.7380
#PESQ_single# index=9 unprocessed_pesq=2.0050 ideal_pesq=3.3380 est_pesq=2.6310
#PESQ_single# index=24 unprocessed_pesq=2.1420 ideal_pesq=3.4080 est_pesq=2.6860
#PESQ_single# index=37 unprocessed_pesq=1.7240 ideal_pesq=3.1020 est_pesq=2.5960
#PESQ_single# index=52 unprocessed_pesq=1.5110 ideal_pesq=2.9700 est_pesq=2.4620
#PESQ_single# index=36 unprocessed_pesq=1.6920 ideal_pesq=3.0740 est_pesq=2.5950
#PESQ_single# index=67 unprocessed_pesq=2.0170 ideal_pesq=3.4000 est_pesq=2.8440
#PESQ_single# index=23 unprocessed_pesq=1.8430 ideal_pesq=3.2950 est_pesq=2.6820
#PESQ_single# index=51 unprocessed_pesq=1.8220 ideal_pesq=3.2470 est_pesq=2.6500
#PESQ_single# index=22 unprocessed_pesq=1.6640 ideal_pesq=3.1260 est_pesq=2.5590
#PESQ_single# index=35 unprocessed_pesq=1.6700 ideal_pesq=3.1780 est_pesq=2.5690
#PESQ_single# index=50 unprocessed_pesq=1.9830 ideal_pesq=3.3660 est_pesq=2.7040
#PESQ_single# index=66 unprocessed_pesq=1.6730 ideal_pesq=3.2860 est_pesq=2.6150
#PESQ_single# index=34 unprocessed_pesq=1.9300 ideal_pesq=3.2590 est_pesq=2.7160
#PESQ_single# index=65 unprocessed_pesq=2.0920 ideal_pesq=3.3800 est_pesq=2.7560
#PESQ_single# index=21 unprocessed_pesq=1.7740 ideal_pesq=3.2000 est_pesq=2.2720
#PESQ_single# index=49 unprocessed_pesq=1.5510 ideal_pesq=3.1730 est_pesq=2.3730
#PESQ_single# index=20 unprocessed_pesq=1.8020 ideal_pesq=3.1850 est_pesq=2.5890
#PESQ_single# index=33 unprocessed_pesq=1.7710 ideal_pesq=3.2960 est_pesq=2.6310
#PESQ_single# index=48 unprocessed_pesq=1.6650 ideal_pesq=3.1580 est_pesq=2.5450
#PESQ_single# index=64 unprocessed_pesq=1.8950 ideal_pesq=3.1930 est_pesq=2.5700
#PESQ_single# index=19 unprocessed_pesq=1.7600 ideal_pesq=3.1820 est_pesq=2.5570
#PESQ_single# index=32 unprocessed_pesq=1.9980 ideal_pesq=3.1870 est_pesq=2.7470
#PESQ_single# index=47 unprocessed_pesq=1.5660 ideal_pesq=3.0450 est_pesq=2.4880
#PESQ_single# index=63 unprocessed_pesq=1.5560 ideal_pesq=3.5560 est_pesq=2.7370
#PESQ_single# index=31 unprocessed_pesq=1.7990 ideal_pesq=3.0500 est_pesq=2.4240
#PESQ_single# index=46 unprocessed_pesq=1.6930 ideal_pesq=2.9560 est_pesq=2.1430
#PESQ_single# index=62 unprocessed_pesq=1.6900 ideal_pesq=3.1880 est_pesq=2.6690
#PESQ_single# index=18 unprocessed_pesq=1.9480 ideal_pesq=3.3830 est_pesq=2.7650
#PESQ_single# index=30 unprocessed_pesq=1.8630 ideal_pesq=3.1460 est_pesq=2.4940
#PESQ_single# index=17 unprocessed_pesq=0.7480 ideal_pesq=3.2270 est_pesq=2.6120
#PESQ_single# index=45 unprocessed_pesq=1.7570 ideal_pesq=3.1530 est_pesq=2.5700
#PESQ_single# index=61 unprocessed_pesq=1.7080 ideal_pesq=3.1920 est_pesq=2.6620
#PESQ_single# index=82 unprocessed_pesq=1.7620 ideal_pesq=3.1780 est_pesq=2.5600
#PESQ_single# index=76 unprocessed_pesq=1.6890 ideal_pesq=3.0940 est_pesq=2.6420
#PESQ_single# index=44 unprocessed_pesq=1.9550 ideal_pesq=3.0770 est_pesq=2.5810
#PESQ_single# index=60 unprocessed_pesq=1.8320 ideal_pesq=3.3620 est_pesq=2.7660
#PESQ_single# index=75 unprocessed_pesq=1.7940 ideal_pesq=3.1370 est_pesq=2.4680
#PESQ_single# index=43 unprocessed_pesq=2.1410 ideal_pesq=3.2910 est_pesq=2.7990
#PESQ_single# index=59 unprocessed_pesq=1.6170 ideal_pesq=3.2190 est_pesq=2.6000
#PESQ_single# index=81 unprocessed_pesq=1.6570 ideal_pesq=3.3400 est_pesq=2.5170
#PESQ_single# index=80 unprocessed_pesq=2.0580 ideal_pesq=3.3410 est_pesq=2.7500
#PESQ_single# index=74 unprocessed_pesq=1.7690 ideal_pesq=3.0900 est_pesq=2.5280
#PESQ_single# index=87 unprocessed_pesq=1.7190 ideal_pesq=3.0620 est_pesq=2.4680
#PESQ_single# index=58 unprocessed_pesq=1.9110 ideal_pesq=3.4060 est_pesq=2.7690
#PESQ_single# index=73 unprocessed_pesq=1.7010 ideal_pesq=3.1530 est_pesq=2.5870
#PESQ_single# index=79 unprocessed_pesq=1.5570 ideal_pesq=3.2180 est_pesq=2.5920
#PESQ_single# index=86 unprocessed_pesq=1.6800 ideal_pesq=3.2630 est_pesq=2.6190
#PESQ_single# index=57 unprocessed_pesq=1.5530 ideal_pesq=3.1060 est_pesq=2.6380
#PESQ_single# index=85 unprocessed_pesq=1.7690 ideal_pesq=3.2700 est_pesq=2.6890
#PESQ_single# index=56 unprocessed_pesq=1.9330 ideal_pesq=3.1630 est_pesq=2.5680
#PESQ_single# index=78 unprocessed_pesq=1.6370 ideal_pesq=3.1010 est_pesq=2.6980
#PESQ_single# index=72 unprocessed_pesq=1.7610 ideal_pesq=3.3360 est_pesq=2.6210
#PESQ_single# index=77 unprocessed_pesq=1.7550 ideal_pesq=3.1540 est_pesq=2.5030
#PESQ_single# index=71 unprocessed_pesq=1.7900 ideal_pesq=3.1440 est_pesq=2.5840
#PESQ_single# index=84 unprocessed_pesq=1.9400 ideal_pesq=3.2990 est_pesq=2.7470
#PESQ_single# index=91 unprocessed_pesq=1.6120 ideal_pesq=3.0080 est_pesq=2.4730
#PESQ_single# index=96 unprocessed_pesq=1.7800 ideal_pesq=3.0770 est_pesq=2.4350
#PESQ_single# index=70 unprocessed_pesq=1.7570 ideal_pesq=3.2130 est_pesq=2.5920
#PESQ_single# index=83 unprocessed_pesq=1.8370 ideal_pesq=3.1950 est_pesq=2.6840
#PESQ_single# index=90 unprocessed_pesq=1.8460 ideal_pesq=3.2320 est_pesq=2.6380
#PESQ_single# index=95 unprocessed_pesq=1.6320 ideal_pesq=3.1150 est_pesq=2.4450
#PESQ_single# index=69 unprocessed_pesq=1.6680 ideal_pesq=3.0120 est_pesq=2.3510
#PESQ_single# index=97 unprocessed_pesq=1.6830 ideal_pesq=3.2370 est_pesq=2.5980
#PESQ_single# index=89 unprocessed_pesq=1.8210 ideal_pesq=3.2550 est_pesq=2.6150
#PESQ_single# index=88 unprocessed_pesq=1.9530 ideal_pesq=3.2510 est_pesq=2.6380
#PESQ_single# index=99 unprocessed_pesq=1.8620 ideal_pesq=3.2100 est_pesq=2.5160
#PESQ_single# index=68 unprocessed_pesq=1.9710 ideal_pesq=3.2960 est_pesq=2.5450
#PESQ_single# index=100 unprocessed_pesq=1.8090 ideal_pesq=3.3030 est_pesq=2.6250
#PESQ_single# index=98 unprocessed_pesq=1.5580 ideal_pesq=3.1240 est_pesq=2.4070
#PESQ_single# index=94 unprocessed_pesq=1.6120 ideal_pesq=3.1200 est_pesq=2.4860
#PESQ_single# index=93 unprocessed_pesq=1.5890 ideal_pesq=3.0160 est_pesq=2.4950
#PESQ_single# index=92 unprocessed_pesq=1.6800 ideal_pesq=3.2840 est_pesq=2.6510
